# Supplementary material for: Secular Trends in Admissions and Mortality Rates from Diabetes Mellitus in the Central Belt of Ghana: A 31-Year Review
Source: PLoS One. 2016 Nov 22;11(11):e0165905. doi: 10.1371/journal.pone.0165905 (PMC5119733; doi:10.1371/journal.pone.0165905)
Supplement: S1 Data Set — (XLSX) [file pone.0165905.s001.xlsx]

## Sheet: Sheet1
AGE	SEX	YEAR	OUTCOME	DAYS IN HOSPITAL	TYPE OF DIABETES	COMPLICATION
47	F	1990	DISCHARGED	11	2	KETOACIDOSIS
15	F	2014	DISCHARGED	18	1	KETOACIDOSIS
16	F	2014	DISCHARGED	5	1	KETOACIDOSIS
17	F	2014	DISCHARGED	18	1	KETOACIDOSIS
25	F	2014	DISCHARGED	10	1	KETOACIDOSIS
29	F	2014	DISCHARGED	16	2	KETOACIDOSIS
6	F	1990	DISCHARGED	8	1	KETOACIDOSIS
39	F	1990	DISCHARGED	13	2	KETOACIDOSIS
46	F	1990	DISCHARGED	9	2	KETOACIDOSIS
45	M	2010	DISCHARGED	3	2	HYPOGLYCEMIA
16	M	1992	DISCHARGED	3	1	KETOACIDOSIS
21	F	1992	DISCHARGED	26	1	KETOACIDOSIS
23	F	1992	DISCHARGED	1	1	KETOACIDOSIS
35	M	1992	DISCHARGED	1	2	HYPERGLYCEMIA
60	M	1992	DISCHARGED	1	2	HYPERGLYCEMIA
65	F	1992	DISCHARGED	1	2	HYPERGLYCEMIA
80	F	1992	DISCHARGED	1	2	HYPERGLYCEMIA
90	F	1992	DISCHARGED	6	2	HYPERGLYCEMIA
30	M	1983	DIED	7	2	CIRCULATORY ABNORMALITIES
34	F	1983	DIED	3	2	CIRCULATORY ABNORMALITIES
52	M	1983	DIED	15	2	CIRCULATORY ABNORMALITIES
60	F	1983	DIED	18	2	CIRCULATORY ABNORMALITIES
76	F	1983	DIED	56	2	CIRCULATORY ABNORMALITIES
54	F	2008	DISCHARGED	6	2	HYPERGLYCEMIA
52	F	2011	DIED	4	2	NEPHROPATHY
46	F	2011	DISCHARGED	5	2	STROKE
63	F	2009	DISCHARGED	13	2	HYPOGLYCEMIA
63	M	2010	DISCHARGED	2	2	HYPOGLYCEMIA
63	M	2012	DISCHARGED	2	2	HYPOGLYCEMIA
65	M	2010	DISCHARGED	4	2	HYPOGLYCEMIA
78	F	2009	DISCHARGED	5	2	HYPOGLYCEMIA
83	M	2012	DISCHARGED	8	2	HYPOGLYCEMIA
40	F	2009	DISCHARGED	7	2	HYPERGLYCEMIA
54	M	2010	DISCHARGED	7	2	HYPERGLYCEMIA
86	M	2011	DISCHARGED	6	2	HYPERGLYCEMIA
69	F	2009	DISCHARGED	3	2	NEPHROPATHY
60	F	2007	DISCHARGED	3	2	NEPHROPATHY
40	F	2011	DISCHARGED	2	2	HYPERGLYCEMIA
18	F	2011	DISCHARGED	4	1	HYPERGLYCEMIA
30	F	2009	DISCHARGED	26	2	HYPERGLYCEMIA
40	F	2013	DISCHARGED	5	2	HYPERGLYCEMIA
49	F	2013	DISCHARGED	7	2	HYPERGLYCEMIA
50	F	2011	DISCHARGED	1	2	HYPERGLYCEMIA
51	M	2011	DISCHARGED	0	2	HYPERGLYCEMIA
52	F	2012	DISCHARGED	1	2	HYPERGLYCEMIA
53	F	2009	DISCHARGED	11	2	HYPERGLYCEMIA
54	M	2011	DISCHARGED	2	2	HYPERGLYCEMIA
55	F	2009	DISCHARGED	3	2	HYPERGLYCEMIA
56	F	2012	DISCHARGED	2	2	HYPERGLYCEMIA
58	M	2011	DISCHARGED	3	2	HYPERGLYCEMIA
58	F	2012	DISCHARGED	4	2	HYPERGLYCEMIA
60	M	2009	DISCHARGED	3	2	HYPERGLYCEMIA
60	F	2012	DISCHARGED	6	2	HYPERGLYCEMIA
60	F	2013	DISCHARGED	3	2	HYPERGLYCEMIA
61	M	2009	DISCHARGED	5	2	HYPERGLYCEMIA
61	F	2012	DISCHARGED	5	2	HYPERGLYCEMIA
64	M	2009	DISCHARGED	7	2	HYPERGLYCEMIA
64	M	2012	DISCHARGED	3	2	HYPERGLYCEMIA
65	M	2009	DIED	11	2	HYPEROSMOLAR STATE
65	F	2012	DISCHARGED	#VALUE!	2	HYPERGLYCEMIA
68	F	2008	DISCHARGED	64	2	HYPERGLYCEMIA
70	M	2009	DISCHARGED	3	2	HYPERGLYCEMIA
72	F	2009	DISCHARGED	13	2	HYPERGLYCEMIA
75	F	2009	DISCHARGED	2	2	HYPERGLYCEMIA
75	F	2010	DISCHARGED	4	2	HYPERGLYCEMIA
75	F	2012	DISCHARGED	1	2	HYPERGLYCEMIA
76	F	2009	DISCHARGED	6	2	HYPERGLYCEMIA
76	F	2011	DISCHARGED	7	2	HYPERGLYCEMIA
76	F	2013	DIED	5	2	HYPEROSMOLAR STATE
77	F	2011	DISCHARGED	3	2	HYPERGLYCEMIA
78	F	2009	DISCHARGED	6	2	HYPERGLYCEMIA
80	F	2007	DISCHARGED	7	2	HYPERGLYCEMIA
80	F	2009	DISCHARGED	3	2	HYPERGLYCEMIA
83	F	2011	DISCHARGED	14	2	HYPERGLYCEMIA
87	F	2009	DISCHARGED	1	2	HYPERGLYCEMIA
90	M	2011	DISCHARGED	11	2	HYPERGLYCEMIA
44	M	2011	DISCHARGED	7	2	HYPERGLYCEMIA
45	F	2012	DISCHARGED	5	2	HYPERGLYCEMIA
75	F	2011	DISCHARGED	5	2	HYPERGLYCEMIA
50	M	2012	DISCHARGED	8	2	HYPERGLYCEMIA
74	M	2010	DISCHARGED	1	2	HYPERGLYCEMIA
29	M	2003	DISCHARGED	6	2	HYPERGLYCEMIA
56	F	2003	DISCHARGED	11	2	HYPERGLYCEMIA
60	F	2007	DISCHARGED	4	2	HYPERGLYCEMIA
73	F	2011	DISCHARGED	5	2	HYPERGLYCEMIA
62	F	2011	DISCHARGED	5	2	HYPERGLYCEMIA
58	M	2010	DIED	40	2	FOOT ULCER
18	M	2004	DISCHARGED	44	1	CIRCULATORY ABNORMALITIES
18	M	2005	DISCHARGED	44	1	CIRCULATORY ABNORMALITIES
25	F	2004	DIED	29	1	CIRCULATORY ABNORMALITIES
25	F	2005	DIED	29	1	CIRCULATORY ABNORMALITIES
32	F	2004	DIED	4	2	CIRCULATORY ABNORMALITIES
32	F	2005	DIED	4	2	CIRCULATORY ABNORMALITIES
45	F	2004	DISCHARGED	33	2	CIRCULATORY ABNORMALITIES
45	F	2005	DISCHARGED	33	2	CIRCULATORY ABNORMALITIES
49	F	2004	DISCHARGED	2	2	CIRCULATORY ABNORMALITIES
49	F	2005	DISCHARGED	2	2	CIRCULATORY ABNORMALITIES
50	F	2004	DISCHARGED	32	2	CIRCULATORY ABNORMALITIES
50	F	2005	DISCHARGED	32	2	CIRCULATORY ABNORMALITIES
51	M	2004	DIED	10	2	CIRCULATORY ABNORMALITIES
51	M	2005	DIED	10	2	CIRCULATORY ABNORMALITIES
53	M	2004	DISCHARGED	25	2	CIRCULATORY ABNORMALITIES
53	M		DISCHARGED	25	2	CIRCULATORY ABNORMALITIES
55	M	2004	DIED	11	2	CIRCULATORY ABNORMALITIES
55	M	2005	DIED	11	2	CIRCULATORY ABNORMALITIES
57	F	2004	DIED	8	2	CIRCULATORY ABNORMALITIES
57	F	2005	DIED	8	2	CIRCULATORY ABNORMALITIES
58	F	2004	DIED	7	2	CIRCULATORY ABNORMALITIES
58	M	2004	DIED	9	2	CIRCULATORY ABNORMALITIES
58	F	2005	DIED	7	2	CIRCULATORY ABNORMALITIES
58	M	2005	DIED	9	2	CIRCULATORY ABNORMALITIES
59	F	2004	DISCHARGED	14	2	CIRCULATORY ABNORMALITIES
59	F	2005	DISCHARGED	14	2	CIRCULATORY ABNORMALITIES
60	F	2004	DISCHARGED	30	2	CIRCULATORY ABNORMALITIES
60	M	2005	DISCHARGED	44	2	CIRCULATORY ABNORMALITIES
60	M	2005	DISCHARGED	44	2	CIRCULATORY ABNORMALITIES
60	F		DISCHARGED	30	2	CIRCULATORY ABNORMALITIES
61	F	2004	DISCHARGED	20	2	CIRCULATORY ABNORMALITIES
61	F	2005	DISCHARGED	20	2	CIRCULATORY ABNORMALITIES
63	M	2004	DISCHARGED	31	2	CIRCULATORY ABNORMALITIES
63	M	2005	DISCHARGED	31	2	CIRCULATORY ABNORMALITIES
64	F	2004	DISCHARGED	14	2	CIRCULATORY ABNORMALITIES
64	F	2005	DISCHARGED	14	2	CIRCULATORY ABNORMALITIES
68	F	2004	DISCHARGED	54	2	CIRCULATORY ABNORMALITIES
68	F	2005	DISCHARGED	54	2	CIRCULATORY ABNORMALITIES
70	M	2004	DIED	5	2	CIRCULATORY ABNORMALITIES
70	F	2004	DISCHARGED	18	2	CIRCULATORY ABNORMALITIES
70	F	2005	DISCHARGED	18	2	CIRCULATORY ABNORMALITIES
70	M	2005	DIED	5	2	CIRCULATORY ABNORMALITIES
73	F	2004	DIED	20	2	CIRCULATORY ABNORMALITIES
73	F	2005	DIED	20	2	CIRCULATORY ABNORMALITIES
74	F	2004	DISCHARGED	29	2	CIRCULATORY ABNORMALITIES
74	F	2004	DISCHARGED	30	2	CIRCULATORY ABNORMALITIES
74	F	2005	DISCHARGED	29	2	CIRCULATORY ABNORMALITIES
74	F	2005	DISCHARGED	30	2	CIRCULATORY ABNORMALITIES
74	F	2005	DIED	23	2	CIRCULATORY ABNORMALITIES
74	F	2005	DIED	23	2	CIRCULATORY ABNORMALITIES
75	M	2004	DISCHARGED	-	2	CIRCULATORY ABNORMALITIES
75	M	2005	DISCHARGED	-	2	CIRCULATORY ABNORMALITIES
78	M	2004	DISCHARGED	6	2	CIRCULATORY ABNORMALITIES
78	M	2005	DISCHARGED	6	2	CIRCULATORY ABNORMALITIES
80	F	2004	DISCHARGED	2	2	CIRCULATORY ABNORMALITIES
80	F	2005	DISCHARGED	2	2	CIRCULATORY ABNORMALITIES
86	F	2004	DISCHARGED	7	2	CIRCULATORY ABNORMALITIES
86	F	2005	DISCHARGED	7	2	CIRCULATORY ABNORMALITIES
78	F	2009	DISCHARGED	5	2	OTHER
14	M	2009	DISCHARGED	16	1	KETOACIDOSIS
17	F	2009	DISCHARGED	1	1	KETOACIDOSIS
25	F	2009	DISCHARGED	8	1	HYPERGLYCEMIA
29	F	2009	DISCHARGED	4	2	HYPERGLYCEMIA
30	F	2009	DISCHARGED	3	2	HYPERGLYCEMIA
34	F	2009	DISCHARGED	6	2	HYPERGLYCEMIA
45	F	2009	DISCHARGED	7	2	HYPERGLYCEMIA
48	F	2009	DISCHARGED	8	2	HYPERGLYCEMIA
49	F	2009	DISCHARGED	5	2	HYPERGLYCEMIA
50	F	2009	DISCHARGED	6	2	HYPERGLYCEMIA
52	F	2009	DISCHARGED	2	2	HYPERGLYCEMIA
52	M	2009	DISCHARGED	7	2	HYPERGLYCEMIA
54	F	2009	DISCHARGED	5	2	HYPERGLYCEMIA
57	F	2009	DISCHARGED	1	2	HYPERGLYCEMIA
60	F	2009	DISCHARGED	5	2	HYPERGLYCEMIA
64	F	2009	DISCHARGED	4	2	HYPERGLYCEMIA
70	M	2009	DISCHARGED	10	2	HYPERGLYCEMIA
70	F	2009	DISCHARGED	3	2	HYPERGLYCEMIA
70	f	2009	DISCHARGED	8	2	HYPERGLYCEMIA
74	F	2009	DISCHARGED	4	2	HYPERGLYCEMIA
78	F	2009	DISCHARGED	4	2	HYPERGLYCEMIA
78	F	2009	DISCHARGED	2	2	HYPERGLYCEMIA
50	M	2010	DISCHARGED	2	2	HYPOGLYCEMIA
41	F	2009	DISCHARGED	13	2	KETOACIDOSIS
66	F	2011	DIED	6	2	KETOACIDOSIS
57	F	2014	DISCHARGED	6	2	KETOACIDOSIS
15	F	2012	DISCHARGED	5	1	HYPERGLYCEMIA
16	F		DISCHARGED	31	1	KETOACIDOSIS
16	F	2012	DISCHARGED	7	1	KETOACIDOSIS
17	F		DISCHARGED	25	1	KETOACIDOSIS
20	M		DISCHARGED	18	1	KETOACIDOSIS
27	M		DISCHARGED	24	2	HYPERGLYCEMIA
27	M		DISCHARGED	9	2	HYPERGLYCEMIA
27	M		DISCHARGED	9	2	HYPERGLYCEMIA
32	F	2008	DISCHARGED	6	2	HYPERGLYCEMIA
34	M		DISCHARGED	5	2	HYPERGLYCEMIA
35	M		DISCHARGED	23	2	HYPERGLYCEMIA
35	M		DISCHARGED	13	2	HYPERGLYCEMIA
35	M		DISCHARGED	6	2	HYPERGLYCEMIA
36	F		DISCHARGED	6	2	HYPERGLYCEMIA
39	F	2011	DIED	3	2	HYPEROSMOLAR STATE
40	F	2009	DISCHARGED	1	2	HYPERGLYCEMIA
43	F	2009	DISCHARGED	4	2	HYPERGLYCEMIA
44	M		DISCHARGED	6	2	HYPERGLYCEMIA
44	M		DISCHARGED	32	2	HYPERGLYCEMIA
44	F	1985	DISCHARGED	280	2	HYPERGLYCEMIA
47	M		DISCHARGED	10	2	HYPERGLYCEMIA
48	F	2009	DIED	1	2	HYPEROSMOLAR STATE
50	F		DISCHARGED	17	2	HYPERGLYCEMIA
50	F		DISCHARGED	14	2	HYPERGLYCEMIA
50	F		DISCHARGED	21	2	HYPERGLYCEMIA
51	F	2012	DISCHARGED	19	2	HYPERGLYCEMIA
52	M		DISCHARGED	12	2	HYPERGLYCEMIA
54	M		DISCHARGED	120	2	HYPERGLYCEMIA
55	F		DISCHARGED	54	2	HYPERGLYCEMIA
55	M	2011	DISCHARGED	1	2	HYPERGLYCEMIA
57	F	2011	DISCHARGED	18	2	HYPERGLYCEMIA
60	F		DISCHARGED	18	2	HYPERGLYCEMIA
62	M	2009	DISCHARGED	0	2	HYPERGLYCEMIA
63	F	2008	DISCHARGED	2	2	HYPERGLYCEMIA
65	M		DISCHARGED	2	2	HYPERGLYCEMIA
65	M		DISCHARGED	6	2	HYPERGLYCEMIA
65	F	2008	DISCHARGED	4	2	HYPERGLYCEMIA
65	M	2009	DISCHARGED	3	2	HYPERGLYCEMIA
70	F		DISCHARGED	6	2	HYPERGLYCEMIA
70	F		DISCHARGED	5	2	HYPERGLYCEMIA
73	F	2008	DISCHARGED	6	2	HYPERGLYCEMIA
76	F	2011	DISCHARGED	0	2	HYPERGLYCEMIA
80	F	2009	DIED	3	2	HYPEROSMOLAR STATE
80	F	2011	DISCHARGED	5	2	HYPERGLYCEMIA
85	M	1996	DISCHARGED	3	2	HYPERGLYCEMIA
85	F	2008	DISCHARGED	8	2	HYPERGLYCEMIA
85	F	2008	DIED	36	2	HYPEROSMOLAR STATE
24	F	1996	DISCHARGED	7	1	HYPERGLYCEMIA
30	M	1992	DISCHARGED	1	2	HYPERGLYCEMIA
30	F	1996	DISCHARGED	9	2	HYPERGLYCEMIA
30	F	1996	DISCHARGED	6	2	HYPERGLYCEMIA
35	F	1996	DISCHARGED	6	2	HYPERGLYCEMIA
36	F	1996	DISCHARGED	6	2	HYPERGLYCEMIA
37	F	1996	DISCHARGED	4	2	HYPERGLYCEMIA
38	F	1996	DISCHARGED	16	2	HYPERGLYCEMIA
40	M	1995	DISCHARGED	9	2	HYPERGLYCEMIA
40	F	1996	DISCHARGED	9	2	HYPERGLYCEMIA
42	F	1996	DISCHARGED	6	2	HYPERGLYCEMIA
43	F	1996	DISCHARGED	14	2	HYPERGLYCEMIA
48	M	1996	DISCHARGED	10	2	HYPERGLYCEMIA
50	M	1995	DIED	1	2	HYPEROSMOLAR STATE
50	F	1996	DISCHARGED	14	2	HYPERGLYCEMIA
58	M	1995	DISCHARGED	19	2	HYPERGLYCEMIA
61	M	1995	DISCHARGED	9	2	HYPERGLYCEMIA
70	M	1995	DISCHARGED	22	2	HYPERGLYCEMIA
40	F	1995	DIED	4	2	HYPEROSMOLAR STATE
40	F	1995	DISCHARGED	13	2	HYPERGLYCEMIA
50	F	1995	DISCHARGED	8	2	HYPERGLYCEMIA
62	F	1995	DISCHARGED	15	2	HYPERGLYCEMIA
75	M	1995	DISCHARGED	37	2	HYPERGLYCEMIA
80	F	1995	DISCHARGED	14	2	HYPERGLYCEMIA
25	F	1983	DISCHARGED	14	1	HYPERGLYCEMIA
45	F	1983	DISCHARGED	21	2	HYPERGLYCEMIA
45	F	1983	DISCHARGED	17	2	HYPERGLYCEMIA
52	M	1984	DISCHARGED	12	2	HYPERGLYCEMIA
54	M	1984	DISCHARGED	120	2	HYPERGLYCEMIA
55	F	1984	DISCHARGED	54	2	HYPERGLYCEMIA
60	F	1984	DISCHARGED	18	2	HYPERGLYCEMIA
65	M	1984	DISCHARGED	6	2	HYPERGLYCEMIA
65	M	1984	DISCHARGED	2	2	HYPERGLYCEMIA
28	M	1983	DISCHARGED	27	2	HYPERGLYCEMIA
34	F	1983	DISCHARGED	9	2	HYPERGLYCEMIA
45	F	1983	DISCHARGED	2	2	HYPERGLYCEMIA
52	M	1984	DISCHARGED	28	2	HYPERGLYCEMIA
52	M	1984	DISCHARGED	10	2	HYPERGLYCEMIA
53	M	1984	DISCHARGED	17	2	HYPERGLYCEMIA
54	M	1984	DISCHARGED	17	2	HYPERGLYCEMIA
56	M	1984	DIED	10	2	HYPEROSMOLAR STATE
60	M	1984	DISCHARGED	7	2	HYPERGLYCEMIA
60	M	1984	DISCHARGED	13	2	HYPERGLYCEMIA
15	F	1984	DIED	5	1	KETOACIDOSIS
51	F	1984	DISCHARGED	1	2	HYPERGLYCEMIA
56	M	1984	DISCHARGED	2	2	HYPERGLYCEMIA
65	F	1984	DIED	1	2	HYPEROSMOLAR STATE
20	M	1983	DISCHARGED	6	1	HYPERGLYCEMIA
51	F	1984	DISCHARGED	10	2	HYPERGLYCEMIA
63	M	1984	DISCHARGED	9	2	HYPERGLYCEMIA
70	F	1984	DIED	2	2	HYPEROSMOLAR STATE
75	M	1984	DIED	5	2	HYPEROSMOLAR STATE
55	F	1984	DISCHARGED	16	2	HYPERGLYCEMIA
13	F	1985	DISCHARGED	3	1	HYPERGLYCEMIA
14	M	1985	DISCHARGED	19	1	HYPERGLYCEMIA
24	M	1985	DISCHARGED	7	1	HYPERGLYCEMIA
25	M	1985	DISCHARGED	6	1	HYPERGLYCEMIA
28	M	1985	DISCHARGED	12	2	HYPERGLYCEMIA
32	M	1985	DISCHARGED	3	2	HYPERGLYCEMIA
32	F	1983	DISCHARGED	52	2	HYPERGLYCEMIA
36	M	1985	DISCHARGED	1	2	HYPERGLYCEMIA
39	F	1985	DISCHARGED	24	2	HYPERGLYCEMIA
40	M	1985	DISCHARGED	5	2	HYPERGLYCEMIA
40	F	1985	DISCHARGED	14	2	HYPERGLYCEMIA
40	F	1985	DISCHARGED	4	2	HYPERGLYCEMIA
40	M	1985	DISCHARGED	10	2	HYPERGLYCEMIA
42	M	1985	DISCHARGED	27	2	HYPERGLYCEMIA
45	M	1985	DISCHARGED	8	2	HYPERGLYCEMIA
45	F	1985	DISCHARGED	14	2	HYPERGLYCEMIA
49	F	1985	DISCHARGED	9	2	HYPERGLYCEMIA
50	F	1985	DISCHARGED	2	2	HYPERGLYCEMIA
50	F	1985	DISCHARGED	52	2	HYPERGLYCEMIA
50	F	1985	DISCHARGED	12	2	HYPERGLYCEMIA
50	M	1985	DISCHARGED	5	2	HYPERGLYCEMIA
50	F	1984	DISCHARGED	2	2	HYPERGLYCEMIA
50	F	1984	DISCHARGED	12	2	HYPERGLYCEMIA
50	M	1984	DISCHARGED	5	2	HYPERGLYCEMIA
52	M	1985	DISCHARGED	10	2	HYPERGLYCEMIA
52	M	1985	DISCHARGED	28	2	HYPERGLYCEMIA
52	M	1985	DISCHARGED	10	2	HYPERGLYCEMIA
52	M	1984	DISCHARGED	10	2	HYPERGLYCEMIA
52	M	1984	DISCHARGED	28	2	HYPERGLYCEMIA
52	M	1984	DISCHARGED	10	2	HYPERGLYCEMIA
53	M	1985	DISCHARGED	17	2	HYPERGLYCEMIA
53	M	1984	DISCHARGED	17	2	HYPERGLYCEMIA
54	M	1985	DISCHARGED	17	2	HYPERGLYCEMIA
54	M	1984	DISCHARGED	17	2	HYPERGLYCEMIA
55	F	1985	DIED	7	2	HYPEROSMOLAR STATE
56	M	1985	DIED	10	2	HYPEROSMOLAR STATE
60	M	1985	DISCHARGED	13	2	HYPERGLYCEMIA
60	M	1985	DISCHARGED	7	2	HYPERGLYCEMIA
60	M	1984	DISCHARGED	13	2	HYPERGLYCEMIA
60	M	1984	DISCHARGED	7	2	HYPERGLYCEMIA
62	M	1985	DISCHARGED	12	2	HYPERGLYCEMIA
68	F	1985	DISCHARGED	9	2	HYPERGLYCEMIA
70	M	1985	DISCHARGED	21	2	HYPERGLYCEMIA
70	M	1984	DISCHARGED	21	2	HYPERGLYCEMIA
75	M	1985	DISCHARGED	8	2	HYPERGLYCEMIA
85	F	1983	DISCHARGED	9	2	HYPERGLYCEMIA
21	F	2009	DISCHARGED	3	1	HYPERGLYCEMIA
21	F	2003	DIED	30	1	KETOACIDOSIS
46	F	2009	DISCHARGED	16	2	HYPERGLYCEMIA
16	F	1983	DISCHARGED	7	1	HYPERGLYCEMIA
30	M	1983	DISCHARGED	15	2	HYPERGLYCEMIA
30	F	1984	DIED	2	2	KETOACIDOSIS
32	M	1983	DISCHARGED	10	2	HYPERGLYCEMIA
35	M	1983	DISCHARGED	3	2	HYPERGLYCEMIA
35	M	1983	DISCHARGED	12	2	HYPERGLYCEMIA
35	M	1983	DISCHARGED	8	2	HYPERGLYCEMIA
38	M	1983	DISCHARGED	6	2	HYPERGLYCEMIA
42	F	1983	DISCHARGED	4	2	HYPERGLYCEMIA
44	F	1983	DISCHARGED	6	2	HYPERGLYCEMIA
45	F	1983	DISCHARGED	7	2	HYPERGLYCEMIA
47	M	1983	DISCHARGED	3	2	HYPERGLYCEMIA
47	F	1984	DIED	0	2	HYPERGLYCEMIA
48	M	1983	DISCHARGED	6	2	HYPERGLYCEMIA
51	M	1984	DISCHARGED	7	2	HYPERGLYCEMIA
52	F	1983	DISCHARGED	15	2	HYPERGLYCEMIA
52	M	1984	DISCHARGED	8	2	HYPERGLYCEMIA
52	M	1984	DISCHARGED	8	2	HYPERGLYCEMIA
52	M	1984	DISCHARGED	18	2	HYPERGLYCEMIA
52	F	1984	DISCHARGED	14	2	HYPERGLYCEMIA
52	F	1984	DISCHARGED	6	2	HYPERGLYCEMIA
52	M	1984	DISCHARGED	14	2	HYPERGLYCEMIA
52	F	1984	DISCHARGED	1	2	HYPERGLYCEMIA
52	M	1984	DISCHARGED	6	2	HYPERGLYCEMIA
52	M	1984	DISCHARGED	14	2	HYPERGLYCEMIA
53	M	1984	DISCHARGED	14	2	HYPERGLYCEMIA
53	F	1984	DISCHARGED	4	2	HYPERGLYCEMIA
54	F	1983	DISCHARGED	21	2	HYPERGLYCEMIA
54	M	1983	DISCHARGED	17	2	HYPERGLYCEMIA
54	F	1983	DISCHARGED	7	2	HYPERGLYCEMIA
54	M	1984	DISCHARGED	10	2	HYPERGLYCEMIA
54	M	1984	DISCHARGED	38	2	HYPERGLYCEMIA
54	M	1984	DISCHARGED	15	2	HYPERGLYCEMIA
55	M	1983	DISCHARGED	7	2	HYPERGLYCEMIA
55	M	1984	DISCHARGED	4	2	HYPERGLYCEMIA
56	M	1983	DISCHARGED	7	2	HYPERGLYCEMIA
56	M	1983	DISCHARGED	20	2	HYPERGLYCEMIA
56	M	1984	DISCHARGED	9	2	HYPERGLYCEMIA
58	M	1984	DISCHARGED	7	2	HYPERGLYCEMIA
59	M	1984	DISCHARGED	16	2	HYPERGLYCEMIA
60	F	1984	DISCHARGED	6	2	HYPERGLYCEMIA
60	F	1984	DISCHARGED	3	2	HYPERGLYCEMIA
60	M	1984	DISCHARGED	17	2	HYPERGLYCEMIA
60	F	1984	DISCHARGED	25	2	HYPERGLYCEMIA
60	F	1984	DISCHARGED	8	2	HYPERGLYCEMIA
60	M	1984	DISCHARGED	20	2	HYPERGLYCEMIA
60	M	1984	DISCHARGED	13	2	HYPERGLYCEMIA
60	M	1984	DISCHARGED	1	2	HYPERGLYCEMIA
60	M	1984	DISCHARGED	0	2	HYPERGLYCEMIA
64	F	1984	DISCHARGED	11	2	HYPERGLYCEMIA
64	M	1984	DISCHARGED	12	2	HYPERGLYCEMIA
64	M	1984	DIED	1	2	HYPERGLYCEMIA
65	M	1983	DISCHARGED	14	2	HYPERGLYCEMIA
65	F	1984	DISCHARGED	23	2	HYPERGLYCEMIA
65	F	1984	DISCHARGED	13	2	HYPERGLYCEMIA
65	F	1984	DISCHARGED	8	2	HYPERGLYCEMIA
65	F	1984	DISCHARGED	76	2	HYPERGLYCEMIA
70	F	1983	DISCHARGED	17	2	HYPERGLYCEMIA
75	F	1983	DISCHARGED	15	2	HYPERGLYCEMIA
80	F	1984	DIED	1	2	HYPERGLYCEMIA
80	M	1984	DIED	2	2	HYPERGLYCEMIA
65	F	1999	DISCHARGED	7	2	HYPERGLYCEMIA
1	F	1985	DISCHARGED	9	1	KETOACIDOSIS
1	M	2002	DIED	1	1	KETOACIDOSIS
1	M	1999	DIED	1	1	KETOACIDOSIS
2	F	1998	DISCHARGED	8	1	KETOACIDOSIS
2	F	2002	DIED	1	1	KETOACIDOSIS
4	F	1982	DIED	3	1	KETOACIDOSIS
4	F	1998	DISCHARGED	4	1	KETOACIDOSIS
4	M	2002	DIED	2	1	KETOACIDOSIS
5	F	1987	DISCHARGED	12	1	KETOACIDOSIS
6	F	1982	DISCHARGED	4	1	KETOACIDOSIS
6	F	1987	DISCHARGED	6	1	KETOACIDOSIS
6	F	1991	DISCHARGED	6	1	KETOACIDOSIS
6	M	1993	DISCHARGED	22	1	KETOACIDOSIS
6	F	2002	DISCHARGED	1	1	KETOACIDOSIS
10	F	1987	DISCHARGED	7	1	KETOACIDOSIS
11	F	1985	DISCHARGED	7	1	KETOACIDOSIS
11	M	1991	DIED	6	1	KETOACIDOSIS
12	F	1985	DISCHARGED	89	1	KETOACIDOSIS
12	F	1987	DISCHARGED	9	1	KETOACIDOSIS
12	F	1991	DISCHARGED	9	1	KETOACIDOSIS
13	F	1983	DISCHARGED	31	1	KETOACIDOSIS
13	F	1983	DISCHARGED	4	1	KETOACIDOSIS
13	F	1988	DISCHARGED	11	1	KETOACIDOSIS
13	M	1992	DISCHARGED	10	1	KETOACIDOSIS
13	F	1995	DISCHARGED	4	1	KETOACIDOSIS
13	F	1995	DISCHARGED	1	1	KETOACIDOSIS
13	F	1995	DISCHARGED	4	1	KETOACIDOSIS
13	F	1995	DISCHARGED	1	1	KETOACIDOSIS
14	F	1983	DISCHARGED	58	1	KETOACIDOSIS
14	F	1983	DISCHARGED	7	1	KETOACIDOSIS
14	M	1993	DISCHARGED	7	1	KETOACIDOSIS
14	F	1995	DISCHARGED	18	1	KETOACIDOSIS
15	F	1983	DISCHARGED	9	1	KETOACIDOSIS
15	M	1985	DISCHARGED	21	1	KETOACIDOSIS
15	F	1985	DISCHARGED	6	1	KETOACIDOSIS
15	F	1982	DISCHARGED	3	1	KETOACIDOSIS
15	M	1983	DISCHARGED	6	1	KETOACIDOSIS
15	F	1987	DISCHARGED	24	1	KETOACIDOSIS
15	F	1987	DISCHARGED	21	1	KETOACIDOSIS
15	F	1987	DISCHARGED	12	1	KETOACIDOSIS
15	F	1991	DISCHARGED	12	1	KETOACIDOSIS
15	F	1992	DISCHARGED	11	1	KETOACIDOSIS
15	M	1992	DISCHARGED	11	1	KETOACIDOSIS
15	F	1995	DISCHARGED	13	1	KETOACIDOSIS
15	F	1995	DISCHARGED	13	1	KETOACIDOSIS
16	F	1983	DISCHARGED	4	1	KETOACIDOSIS
16	M	1987	DISCHARGED	10	1	KETOACIDOSIS
16	M	1987	DISCHARGED	5	1	KETOACIDOSIS
16	M	1988	DISCHARGED	13	1	KETOACIDOSIS
16	M	1988	DISCHARGED	19	1	KETOACIDOSIS
16	M	1988	DISCHARGED	12	1	KETOACIDOSIS
16	M	1991	DISCHARGED	13	1	KETOACIDOSIS
16	M	1991	DISCHARGED	19	1	KETOACIDOSIS
16	M	1991	DISCHARGED	12	1	KETOACIDOSIS
16	M	1992	DISCHARGED	19	1	KETOACIDOSIS
16	M	1992	DISCHARGED	24	1	KETOACIDOSIS
16	M	1993	DISCHARGED	17	1	KETOACIDOSIS
16	F	1993	DISCHARGED	8	1	KETOACIDOSIS
17	F	1985	DISCHARGED	2	1	KETOACIDOSIS
17	M	1985	DISCHARGED	7	1	KETOACIDOSIS
17	M	1987	DISCHARGED	12	1	KETOACIDOSIS
17	M	1988	DISCHARGED	25	1	KETOACIDOSIS
17	M	1991	DISCHARGED	25	1	KETOACIDOSIS
17	M	1992	DISCHARGED	13	1	KETOACIDOSIS
17	M	1992	DISCHARGED	12	1	KETOACIDOSIS
17	M	1992	DISCHARGED	20	1	KETOACIDOSIS
18	F	1984	DISCHARGED	34	1	KETOACIDOSIS
18	F	1985	DISCHARGED	18	1	KETOACIDOSIS
18	M	1985	DISCHARGED	6	1	KETOACIDOSIS
18	F	1982	DISCHARGED	8	1	KETOACIDOSIS
18	M	1988	DISCHARGED	20	1	KETOACIDOSIS
18	F	1988	DISCHARGED	1	1	KETOACIDOSIS
18	F	1991	DISCHARGED	1	1	KETOACIDOSIS
18	M	1992	DISCHARGED	2	1	KETOACIDOSIS
18	M	1993	DISCHARGED	8	1	KETOACIDOSIS
19	F	1983	DISCHARGED	19	1	KETOACIDOSIS
19	F	1982	DISCHARGED	5	1	KETOACIDOSIS
19	F	1983	DISCHARGED	6	1	KETOACIDOSIS
19	M	1987	DISCHARGED	18	1	KETOACIDOSIS
19	F	1991	DIED	6	1	KETOACIDOSIS
19	M	1992	DISCHARGED	6	1	KETOACIDOSIS
19	M	1992	DISCHARGED	6	1	KETOACIDOSIS
19	M	1992	DISCHARGED	8	1	KETOACIDOSIS
20	F	1983	DISCHARGED	11	1	KETOACIDOSIS
20	M	1985	DISCHARGED	6	1	KETOACIDOSIS
20	M	1985	DISCHARGED	20	1	KETOACIDOSIS
20	M	1985	DISCHARGED	26	1	KETOACIDOSIS
20	F	1988	DISCHARGED	11	1	KETOACIDOSIS
20	M	1988	DISCHARGED	5	1	KETOACIDOSIS
20	M	1991	DISCHARGED	5	1	KETOACIDOSIS
20	F	1992	DISCHARGED	11	1	KETOACIDOSIS
20	M	1992	DISCHARGED	4	1	KETOACIDOSIS
20	M	1992	DISCHARGED	6	1	KETOACIDOSIS
20	F	1993	DISCHARGED	9	1	KETOACIDOSIS
20	M	1995	DISCHARGED	13	1	KETOACIDOSIS
20	F	1995	DISCHARGED	13	1	KETOACIDOSIS
20	M	1995	DISCHARGED	13	1	KETOACIDOSIS
21	M	1987	DISCHARGED	12	1	KETOACIDOSIS
21	M	1987	DISCHARGED	10	1	KETOACIDOSIS
21	M	1987	DISCHARGED	15	1	KETOACIDOSIS
21	M	1991	DISCHARGED	15	1	KETOACIDOSIS
22	M	1985	DISCHARGED	6	1	KETOACIDOSIS
22	M	1985	DISCHARGED	20	1	KETOACIDOSIS
22	M	1987	DISCHARGED	24	1	KETOACIDOSIS
22	M	1988	DISCHARGED	8	1	KETOACIDOSIS
22	M	1988	DISCHARGED	10	1	KETOACIDOSIS
22	M	1991	DISCHARGED	10	1	KETOACIDOSIS
22	M	1991	DISCHARGED	24	1	KETOACIDOSIS
22	M	1993	DISCHARGED	6	1	KETOACIDOSIS
22	F	1995	DISCHARGED	16	1	KETOACIDOSIS
22	M	2001	DISCHARGED	5	1	KETOACIDOSIS
23	M	1984	DISCHARGED	24	1	KETOACIDOSIS
23	M	1985	DISCHARGED	5	1	KETOACIDOSIS
23	F	1985	DISCHARGED	17	1	KETOACIDOSIS
23	M	1995	DISCHARGED	19	1	KETOACIDOSIS
24	M	1985	DISCHARGED	18	1	KETOACIDOSIS
24	M	1988	DISCHARGED	3	1	KETOACIDOSIS
24	M	1991	DISCHARGED	3	1	KETOACIDOSIS
24	F	1992	DISCHARGED	28	1	KETOACIDOSIS
24	M	1995	DISCHARGED	6	1	KETOACIDOSIS
24	F	1995	DISCHARGED	3	1	KETOACIDOSIS
24	M	1995	DISCHARGED	6	1	KETOACIDOSIS
25	F	1983	DISCHARGED	14	1	KETOACIDOSIS
25	F	1985	DISCHARGED	7	1	KETOACIDOSIS
25	M	1985	DISCHARGED	4	1	KETOACIDOSIS
25	F	1987	DISCHARGED	6	1	KETOACIDOSIS
25	M	1987	DISCHARGED	6	1	KETOACIDOSIS
25	M	1988	DISCHARGED	21	1	KETOACIDOSIS
25	F	1993	DISCHARGED	19	1	KETOACIDOSIS
25	F	1995	DIED	2	1	KETOACIDOSIS
25	F	1995	DIED	2	1	KETOACIDOSIS
25	F	1999	DISCHARGED	7	1	KETOACIDOSIS
26	F	1983	DISCHARGED	77	2	HYPERGLYCEMIA
26	M	1983	DISCHARGED	10	2	HYPERGLYCEMIA
26	F	1988	DISCHARGED	4	2	HYPERGLYCEMIA
26	F	1988	DISCHARGED	6	2	HYPERGLYCEMIA
26	F	1991	DISCHARGED	6	2	HYPERGLYCEMIA
26	F	1992	DISCHARGED	1	2	HYPERGLYCEMIA
26	F	1993	DISCHARGED	20	2	HYPERGLYCEMIA
27	F	1983	DISCHARGED	5	2	HYPERGLYCEMIA
27	M	1988	DISCHARGED	8	2	HYPERGLYCEMIA
27	F	1992	DISCHARGED	16	2	HYPERGLYCEMIA
28	M	1983	DISCHARGED	9	2	HYPERGLYCEMIA
28	F	1984	DISCHARGED	5	2	HYPERGLYCEMIA
28	F	1985	DISCHARGED	9	2	HYPERGLYCEMIA
28	M	1985	DISCHARGED	25	2	HYPERGLYCEMIA
28	M	1987	DISCHARGED	17	2	HYPERGLYCEMIA
28	M	1987	DISCHARGED	16	2	HYPERGLYCEMIA
28	M	1987	DISCHARGED	18	2	HYPERGLYCEMIA
28	M	1987	DISCHARGED	18	2	HYPERGLYCEMIA
28	F	1987	DISCHARGED	3	2	HYPERGLYCEMIA
28	M	1988	DISCHARGED	4	2	HYPERGLYCEMIA
28	F	1988	DISCHARGED	15	2	HYPERGLYCEMIA
28	M	1988	DISCHARGED	26	2	HYPERGLYCEMIA
28	M	1991	DISCHARGED	26	2	HYPERGLYCEMIA
28	M	1991	DISCHARGED	18	2	HYPERGLYCEMIA
28	F	1991	DISCHARGED	3	2	HYPERGLYCEMIA
28	M	1991	DIED	9	2	KETOACIDOSIS
28	M	1992	DISCHARGED	2	2	HYPERGLYCEMIA
28	F	1992	DISCHARGED	2	2	HYPERGLYCEMIA
28	F	1995	DISCHARGED	27	2	HYPERGLYCEMIA
28	F	1995	DISCHARGED	10	2	HYPERGLYCEMIA
28	F	1995	DISCHARGED	27	2	HYPERGLYCEMIA
29	F	1985	DISCHARGED	8	2	HYPERGLYCEMIA
29	F	1985	DISCHARGED	3	2	HYPERGLYCEMIA
29	F	1988	DISCHARGED	11	2	HYPERGLYCEMIA
29	F	1988	DISCHARGED	4	2	HYPERGLYCEMIA
29	F	1991	DISCHARGED	11	2	HYPERGLYCEMIA
29	F	1991	DISCHARGED	4	2	HYPERGLYCEMIA
30	M	1983	DIED	0	2	KETOACIDOSIS
30	M	1985	DISCHARGED	9	2	HYPERGLYCEMIA
30	M	1985	DISCHARGED	0	2	HYPERGLYCEMIA
30	F	1985	DISCHARGED	7	2	HYPERGLYCEMIA
30	F	1987	DISCHARGED	2	2	HYPERGLYCEMIA
30	M	1987	DISCHARGED	27	2	HYPERGLYCEMIA
30	F	1988	DISCHARGED	4	2	HYPERGLYCEMIA
30	F	1988	DISCHARGED	9	2	HYPERGLYCEMIA
30	M	1988	DISCHARGED	12	2	HYPERGLYCEMIA
30	M	1988	DISCHARGED	3	2	HYPERGLYCEMIA
30	F	1988	DISCHARGED	10	2	HYPERGLYCEMIA
30	M	1991	DISCHARGED	3	2	HYPERGLYCEMIA
30	F	1991	DISCHARGED	10	2	HYPERGLYCEMIA
30	F	1991	DISCHARGED	2	2	HYPERGLYCEMIA
30	M	1991	DISCHARGED	27	2	HYPERGLYCEMIA
30	F	1992	DISCHARGED	6	2	HYPERGLYCEMIA
30	M	1992	DISCHARGED	25	2	HYPERGLYCEMIA
30	F	1992	DISCHARGED	14	2	HYPERGLYCEMIA
30	F	1992	DISCHARGED	7	2	HYPERGLYCEMIA
30	F	1992	DISCHARGED	16	2	HYPERGLYCEMIA
30	F	1992	DISCHARGED	10	2	HYPERGLYCEMIA
30	M	1992	DISCHARGED	14	2	HYPERGLYCEMIA
30	M	1993	DISCHARGED	1	2	HYPERGLYCEMIA
30	F	1995	DISCHARGED	13	2	HYPERGLYCEMIA
30	F	2011	DISCHARGED	5	2	HYPERGLYCEMIA
31	M	1983	DISCHARGED	18	2	HYPERGLYCEMIA
31	M	1984	DISCHARGED	1	2	HYPERGLYCEMIA
31	F	1985	DISCHARGED	17	2	HYPERGLYCEMIA
31	M	1992	DISCHARGED	11	2	HYPERGLYCEMIA
31	M	1993	DISCHARGED	9	2	HYPERGLYCEMIA
32	M	1983	DISCHARGED	7	2	HYPERGLYCEMIA
32	M	1983	DISCHARGED	18	2	HYPERGLYCEMIA
32	M	1983	DISCHARGED	12	2	HYPERGLYCEMIA
32	M	1985	DISCHARGED	16	2	HYPERGLYCEMIA
32	F	1985	DISCHARGED	1	2	HYPERGLYCEMIA
32	F	1985	DISCHARGED	21	2	HYPERGLYCEMIA
32	M	1992	DISCHARGED	13	2	HYPERGLYCEMIA
32	F	1992	DISCHARGED	7	2	HYPERGLYCEMIA
32	M	1992	DISCHARGED	13	2	HYPERGLYCEMIA
32	F	1992	DISCHARGED	11	2	HYPERGLYCEMIA
32	M	1992	DISCHARGED	8	2	HYPERGLYCEMIA
32	M	1993	DISCHARGED	13	2	HYPERGLYCEMIA
32	F	1995	DISCHARGED	9	2	HYPERGLYCEMIA
32	M	1995	DIED	2	2	KETOACIDOSIS
32	M	1995	DISCHARGED	23	2	HYPERGLYCEMIA
32	F	1995	DISCHARGED	9	2	HYPERGLYCEMIA
32	M	1995	DIED	2	2	KETOACIDOSIS
32	M	1999	DISCHARGED	2	2	HYPERGLYCEMIA
33	F	1985	DISCHARGED	15	2	HYPERGLYCEMIA
33	M	1987	DISCHARGED	4	2	HYPERGLYCEMIA
33	F	1992	DISCHARGED	7	2	HYPERGLYCEMIA
33	F	1993	DISCHARGED	17	2	HYPERGLYCEMIA
33	M	1993	DISCHARGED	1	2	HYPERGLYCEMIA
33	F	1993	DISCHARGED	24	2	HYPERGLYCEMIA
33	F	1995	DISCHARGED	1	2	HYPERGLYCEMIA
33	M	1995	DIED	10	2	KETOACIDOSIS
34	M	1983	DISCHARGED	3	2	HYPERGLYCEMIA
34	F	1984	DISCHARGED	6	2	HYPERGLYCEMIA
34	M	1985	DISCHARGED	3	2	HYPERGLYCEMIA
34	M	1983	DISCHARGED	16	2	HYPERGLYCEMIA
34	M	1988	DISCHARGED	14	2	HYPERGLYCEMIA
34	F	1988	DISCHARGED	4	2	HYPERGLYCEMIA
34	F	1991	DISCHARGED	4	2	HYPERGLYCEMIA
34	M	1992	DISCHARGED	10	2	HYPERGLYCEMIA
34	M	1992	DISCHARGED	9	2	HYPERGLYCEMIA
34	M	1992	DISCHARGED	14	2	HYPERGLYCEMIA
34	M	1992	DISCHARGED	8	2	HYPERGLYCEMIA
34	M	1995	DISCHARGED	12	2	HYPERGLYCEMIA
34	F	1999	DISCHARGED	11	2	HYPERGLYCEMIA
35	F	1983	DISCHARGED	10	2	HYPERGLYCEMIA
35	M	1983	DISCHARGED	12	2	HYPERGLYCEMIA
35	F	1983	DISCHARGED	2	2	HYPERGLYCEMIA
35	M	1985	DISCHARGED	79	2	HYPERGLYCEMIA
35	M	1985	DISCHARGED	12	2	HYPERGLYCEMIA
35	M	1985	DISCHARGED	4	2	HYPERGLYCEMIA
35	M	1985	DISCHARGED	16	2	HYPERGLYCEMIA
35	F	1985	DISCHARGED	10	2	HYPERGLYCEMIA
35	F	1987	DISCHARGED	11	2	HYPERGLYCEMIA
35	M	1987	DISCHARGED	11	2	HYPERGLYCEMIA
35	F	1988	DISCHARGED	15	2	HYPERGLYCEMIA
35	M	1988	DISCHARGED	2	2	HYPERGLYCEMIA
35	M	1988	DISCHARGED	15	2	HYPERGLYCEMIA
35	F	1988	DISCHARGED	6	2	HYPERGLYCEMIA
35	M	1988	DISCHARGED	4	2	HYPERGLYCEMIA
35	M	1991	DISCHARGED	15	2	HYPERGLYCEMIA
35	F	1991	DISCHARGED	6	2	HYPERGLYCEMIA
35	M	1991	DISCHARGED	4	2	HYPERGLYCEMIA
35	M	1991	DISCHARGED	11	2	HYPERGLYCEMIA
35	F	1992	DISCHARGED	3	2	HYPERGLYCEMIA
35	M	1992	DISCHARGED	6	2	HYPERGLYCEMIA
35	F	1993	DISCHARGED	4	2	HYPERGLYCEMIA
35	F	1995	DIED	1	2	KETOACIDOSIS
35	F	1995	DISCHARGED	3	2	HYPERGLYCEMIA
35	F	1995	DIED	21	2	KETOACIDOSIS
35	F	1999	DISCHARGED	10	2	HYPERGLYCEMIA
36	F	1983	DISCHARGED	8	2	HYPERGLYCEMIA
36	F	1983	DISCHARGED	8	2	HYPERGLYCEMIA
36	M	1985	DISCHARGED	18	2	HYPERGLYCEMIA
36	M	1982	DISCHARGED	1	2	HYPERGLYCEMIA
36	M	1983	DISCHARGED	7	2	HYPERGLYCEMIA
36	M	1992	DISCHARGED	22	2	HYPERGLYCEMIA
36	M	1992	DISCHARGED	6	2	HYPERGLYCEMIA
37	F	1984	DISCHARGED	17	2	HYPERGLYCEMIA
37	M	1988	DISCHARGED	8	2	HYPERGLYCEMIA
37	M	1991	DISCHARGED	8	2	HYPERGLYCEMIA
37	M	1992	DISCHARGED	1	2	HYPERGLYCEMIA
37	M	1993	DISCHARGED	8	2	HYPERGLYCEMIA
37	F	1993	DISCHARGED	4	2	HYPERGLYCEMIA
37	M	1995	DISCHARGED	19	2	HYPERGLYCEMIA
37	M	1995	DISCHARGED	7	2	HYPERGLYCEMIA
38	F	1983	DISCHARGED	11	2	HYPERGLYCEMIA
38	M	1983	DISCHARGED	44	2	HYPERGLYCEMIA
38	M	1984	DISCHARGED	10	2	HYPERGLYCEMIA
38	M	1984	DISCHARGED	17	2	HYPERGLYCEMIA
38	F	1984	DISCHARGED	1	2	HYPERGLYCEMIA
38	F	1987	DISCHARGED	15	2	HYPERGLYCEMIA
38	M	1987	DISCHARGED	6	2	HYPERGLYCEMIA
38	M	1988	DISCHARGED	6	2	HYPERGLYCEMIA
38	M	1991	DISCHARGED	6	2	HYPERGLYCEMIA
38	M	1991	DISCHARGED	6	2	HYPERGLYCEMIA
38	M	1992	DISCHARGED	1	2	HYPERGLYCEMIA
38	F	1992	DISCHARGED	4	2	HYPERGLYCEMIA
38	M	1993	DISCHARGED	8	2	HYPERGLYCEMIA
38	M	1993	DISCHARGED	8	2	HYPERGLYCEMIA
38	F	1993	DISCHARGED	2	2	HYPERGLYCEMIA
38	M	1993	DISCHARGED	3	2	HYPERGLYCEMIA
38	F	1995	DISCHARGED	7	2	HYPERGLYCEMIA
38	M	1995	DISCHARGED	3	2	HYPERGLYCEMIA
38	F	1995	DISCHARGED	25	2	HYPERGLYCEMIA
38	F	1995	DISCHARGED	7	2	HYPERGLYCEMIA
39	M	1987	DISCHARGED	9	2	HYPERGLYCEMIA
39	M	1987	DISCHARGED	17	2	HYPERGLYCEMIA
39	M	1987	DISCHARGED	5	2	HYPERGLYCEMIA
39	M	1991	DISCHARGED	5	2	HYPERGLYCEMIA
39	M	1992	DISCHARGED	8	2	HYPERGLYCEMIA
39	F	1995	DISCHARGED	5	2	HYPERGLYCEMIA
40	F	1983	DISCHARGED	31	2	HYPERGLYCEMIA
40	M	1984	DISCHARGED	3	2	HYPERGLYCEMIA
40	M	1985	DISCHARGED	9	2	HYPERGLYCEMIA
40	M	1985	DISCHARGED	22	2	HYPERGLYCEMIA
40	F	1985	DISCHARGED	13	2	HYPERGLYCEMIA
40	F	1988	DISCHARGED	13	2	HYPERGLYCEMIA
40	M	1988	DISCHARGED	7	2	HYPERGLYCEMIA
40	M	1988	DISCHARGED	15	2	HYPERGLYCEMIA
40	M	1988	DISCHARGED	3	2	HYPERGLYCEMIA
40	M	1991	DISCHARGED	15	2	HYPERGLYCEMIA
40	M	1991	DISCHARGED	3	2	HYPERGLYCEMIA
40	F	1992	DISCHARGED	5	2	HYPERGLYCEMIA
40	M	1992	DISCHARGED	21	2	HYPERGLYCEMIA
40	F	1992	DISCHARGED	33	2	HYPERGLYCEMIA
40	M	1992	DISCHARGED	5	2	HYPERGLYCEMIA
40	F	1992	DISCHARGED	6	2	HYPERGLYCEMIA
40	F	1992	DISCHARGED	7	2	HYPERGLYCEMIA
40	M	1992	DISCHARGED	7	2	HYPERGLYCEMIA
40	M	1992	DISCHARGED	6	2	HYPERGLYCEMIA
40	F	1992	DISCHARGED	4	2	HYPERGLYCEMIA
40	M	1993	DISCHARGED	22	2	HYPERGLYCEMIA
40	F	1993	DISCHARGED	30	2	HYPERGLYCEMIA
40	F	1993	DISCHARGED	13	2	HYPERGLYCEMIA
40	F	1995	DISCHARGED	19	2	HYPERGLYCEMIA
40	F	1995	DISCHARGED	4	2	HYPERGLYCEMIA
40	M	1995	DISCHARGED	6	2	HYPERGLYCEMIA
40	F	1995	DISCHARGED	10	2	HYPERGLYCEMIA
40	F	1995	DISCHARGED	19	2	HYPERGLYCEMIA
40	F	1999	DISCHARGED	16	2	HYPERGLYCEMIA
40	F	2001	DISCHARGED	8	2	HYPERGLYCEMIA
40	M	2002	DIED	1	2	KETOACIDOSIS
40	M	2005	DIED	2	2	KETOACIDOSIS
41	M	1984	DISCHARGED	2	2	HYPERGLYCEMIA
41	F	1985	DISCHARGED	6	2	HYPERGLYCEMIA
41	M	1987	DISCHARGED	1	2	HYPERGLYCEMIA
41	M	1991	DISCHARGED	1	2	HYPERGLYCEMIA
41	M	1992	DISCHARGED	15	2	HYPERGLYCEMIA
41	M	1992	DISCHARGED	24	2	HYPERGLYCEMIA
41	M	1993	DISCHARGED	11	2	HYPERGLYCEMIA
41	F	1993	DISCHARGED	5	2	HYPERGLYCEMIA
41	F	1993	DISCHARGED	2	2	HYPERGLYCEMIA
41	M	1995	DISCHARGED	8	2	HYPERGLYCEMIA
41	F	2001	DISCHARGED	9	2	HYPERGLYCEMIA
42	M	1983	DISCHARGED	13	2	HYPERGLYCEMIA
42	M	1984	DISCHARGED	9	2	HYPERGLYCEMIA
42	M	1985	DISCHARGED	3	2	HYPERGLYCEMIA
42	F	1985	DISCHARGED	21	2	HYPERGLYCEMIA
42	M	1985	DISCHARGED	7	2	HYPERGLYCEMIA
42	M	1985	DISCHARGED	10	2	HYPERGLYCEMIA
42	F	1991	DIED	4	2	KETOACIDOSIS
42	M	1992	DISCHARGED	4	2	HYPERGLYCEMIA
42	M	1992	DISCHARGED	13	2	HYPERGLYCEMIA
42	M	1992	DISCHARGED	6	2	HYPERGLYCEMIA
42	M	1992	DISCHARGED	5	2	HYPERGLYCEMIA
42	F	1992	DISCHARGED	9	2	HYPERGLYCEMIA
42	F	1992	DISCHARGED	9	2	HYPERGLYCEMIA
42	M	1993	DISCHARGED	1	2	HYPERGLYCEMIA
42	F	1993	DISCHARGED	1	2	HYPERGLYCEMIA
42	M	1993	DISCHARGED	6	2	HYPERGLYCEMIA
42	M	1995	DISCHARGED	20	2	HYPERGLYCEMIA
42	M	1995	DIED	14	2	KETOACIDOSIS
42	F	1995	DISCHARGED	11	2	HYPERGLYCEMIA
42	M	1995	DISCHARGED	20	2	HYPERGLYCEMIA
42	M	1995	DIED	14	2	KETOACIDOSIS
42	F	1999	DISCHARGED	14	2	HYPERGLYCEMIA
42	F	1999	DISCHARGED	7	2	HYPERGLYCEMIA
43	M	1984	DISCHARGED	6	2	HYPERGLYCEMIA
43	M	1985	DISCHARGED	6	2	HYPERGLYCEMIA
43	F	1985	DISCHARGED	6	2	HYPERGLYCEMIA
43	F	1985	DISCHARGED	17	2	HYPERGLYCEMIA
43	M	1988	DISCHARGED	11	2	HYPERGLYCEMIA
43	M	1988	DISCHARGED	14	2	HYPERGLYCEMIA
43	M	1991	DISCHARGED	14	2	HYPERGLYCEMIA
43	M	1992	DISCHARGED	3	2	HYPERGLYCEMIA
43	M	1992	DISCHARGED	9	2	HYPERGLYCEMIA
43	M	1992	DISCHARGED	20	2	HYPERGLYCEMIA
43	F	1993	DISCHARGED	3	2	HYPERGLYCEMIA
43	M	1993	DISCHARGED	12	2	HYPERGLYCEMIA
43	M	1993	DISCHARGED	12	2	HYPERGLYCEMIA
43	F	1995	DISCHARGED	13	2	HYPERGLYCEMIA
43	M	1995	DIED	3	2	KETOACIDOSIS
43	F	1995	DISCHARGED	43	2	HYPERGLYCEMIA
43	F	1995	DISCHARGED	13	2	HYPERGLYCEMIA
43	M	1995	DISCHARGED	5	2	HYPERGLYCEMIA
43	F	1995	DISCHARGED	13	2	HYPERGLYCEMIA
43	F	1999	DISCHARGED	11	2	HYPERGLYCEMIA
44	M	1983	DISCHARGED	6	2	HYPERGLYCEMIA
44	F	1985	DISCHARGED	7	2	HYPERGLYCEMIA
44	F	1988	DISCHARGED	18	2	HYPERGLYCEMIA
44	F	1991	DISCHARGED	18	2	HYPERGLYCEMIA
44	F	1992	DISCHARGED	7	2	HYPERGLYCEMIA
44	F	1992	DISCHARGED	7	2	HYPERGLYCEMIA
44	F	1993	DISCHARGED	72	2	HYPERGLYCEMIA
44	F	1995	DISCHARGED	2	2	HYPERGLYCEMIA
44	F	1995	DISCHARGED	6	2	HYPERGLYCEMIA
44	M	1995	DISCHARGED	7	2	HYPERGLYCEMIA
44	F	1995	DISCHARGED	2	2	HYPERGLYCEMIA
44	F	1995	DISCHARGED	6	2	HYPERGLYCEMIA
45	F	1983	DISCHARGED	9	2	HYPERGLYCEMIA
45	F	1983	DISCHARGED	12	2	HYPERGLYCEMIA
45	M	1983	DISCHARGED	3	2	HYPERGLYCEMIA
45	M	1983	DISCHARGED	13	2	HYPERGLYCEMIA
45	M	1985	DISCHARGED	6	2	HYPERGLYCEMIA
45	F	1987	DISCHARGED	17	2	HYPERGLYCEMIA
45	M	1987	DISCHARGED	5	2	HYPERGLYCEMIA
45	F	1987	DISCHARGED	57	2	HYPERGLYCEMIA
45	F	1988	DISCHARGED	25	2	HYPERGLYCEMIA
45	M	1988	DISCHARGED	5	2	HYPERGLYCEMIA
45	M	1988	DISCHARGED	8	2	HYPERGLYCEMIA
45	M	1991	DISCHARGED	8	2	HYPERGLYCEMIA
45	M	1991	DISCHARGED	5	2	HYPERGLYCEMIA
45	F	1991	DISCHARGED	57	2	HYPERGLYCEMIA
45	F	1992	DISCHARGED	42	2	HYPERGLYCEMIA
45	F	1992	DISCHARGED	6	2	HYPERGLYCEMIA
45	F	1992	DISCHARGED	27	2	HYPERGLYCEMIA
45	F	1992	DISCHARGED	4	2	HYPERGLYCEMIA
45	F	1992	DISCHARGED	9	2	HYPERGLYCEMIA
45	M	1992	DISCHARGED	29	2	HYPERGLYCEMIA
45	M	1992	DISCHARGED	6	2	HYPERGLYCEMIA
45	F	1992	DISCHARGED	7	2	HYPERGLYCEMIA
45	F	1993	DISCHARGED	4	2	HYPERGLYCEMIA
45	F	1993	DISCHARGED	4	2	HYPERGLYCEMIA
45	F	1993	DISCHARGED	16	2	HYPERGLYCEMIA
45	M	1993	DISCHARGED	5	2	HYPERGLYCEMIA
45	F	1993	DISCHARGED	5	2	HYPERGLYCEMIA
45	F	1993	DISCHARGED	12	2	HYPERGLYCEMIA
45	F	1995	DISCHARGED	8	2	HYPERGLYCEMIA
45	F	1995	DIED	6	2	KETOACIDOSIS
45	F	1995	DISCHARGED	15	2	HYPERGLYCEMIA
45	M	1995	DISCHARGED	2	2	HYPERGLYCEMIA
45	F	1995	DISCHARGED	8	2	HYPERGLYCEMIA
46	F	1984	DISCHARGED	14	2	HYPERGLYCEMIA
46	M	1988	DISCHARGED	24	2	HYPERGLYCEMIA
46	M	1988	DISCHARGED	6	2	HYPERGLYCEMIA
46	M	1991	DISCHARGED	6	2	HYPERGLYCEMIA
46	F	1992	DISCHARGED	8	2	HYPERGLYCEMIA
46	M	1992	DISCHARGED	25	2	HYPERGLYCEMIA
46	M	1992	DISCHARGED	7	2	HYPERGLYCEMIA
46	M	1993	DISCHARGED	22	2	HYPERGLYCEMIA
46	M	1995	DIED	12	2	KETOACIDOSIS
46	M	1995	DISCHARGED	32	2	HYPERGLYCEMIA
46	F	1995	DISCHARGED	1	2	HYPERGLYCEMIA
47	M	1983	DISCHARGED	7	2	HYPERGLYCEMIA
47	M	1992	DISCHARGED	5	2	HYPERGLYCEMIA
47	M	1992	DISCHARGED	5	2	HYPERGLYCEMIA
47	F	1992	DISCHARGED	13	2	HYPERGLYCEMIA
47	F	1992	DISCHARGED	8	2	HYPERGLYCEMIA
47	M	1993	DISCHARGED	13	2	HYPERGLYCEMIA
47	M	1995	DISCHARGED	18	2	HYPERGLYCEMIA
47	M	2003	DISCHARGED	12	2	HYPERGLYCEMIA
48	M	1983	DISCHARGED	10	2	HYPERGLYCEMIA
48	M	1983	DISCHARGED	16	2	HYPERGLYCEMIA
48	M	1985	DISCHARGED	17	2	HYPERGLYCEMIA
48	M	1985	DISCHARGED	3	2	HYPERGLYCEMIA
48	M	1983	DISCHARGED	17	2	HYPERGLYCEMIA
48	M	1987	DISCHARGED	9	2	HYPERGLYCEMIA
48	M	1991	DISCHARGED	9	2	HYPERGLYCEMIA
48	M	1992	DISCHARGED	8	2	HYPERGLYCEMIA
48	F	1993	DISCHARGED	7	2	HYPERGLYCEMIA
48	F	1993	DISCHARGED	3	2	HYPERGLYCEMIA
48	F	1993	DISCHARGED	14	2	HYPERGLYCEMIA
48	F	1995	DIED	7	2	KETOACIDOSIS
48	F	1995	DISCHARGED	3	2	HYPERGLYCEMIA
48	M	1999	DISCHARGED	22	2	HYPERGLYCEMIA
49	M	1992	DISCHARGED	8	2	HYPERGLYCEMIA
49	M	1992	DISCHARGED	3	2	HYPERGLYCEMIA
49	F	1992	DISCHARGED	6	2	HYPERGLYCEMIA
49	F	1992	DISCHARGED	21	2	HYPERGLYCEMIA
49	F	1999	DISCHARGED	8	2	HYPERGLYCEMIA
50	M	1984	DISCHARGED	14	2	HYPERGLYCEMIA
50	M	1984	DISCHARGED	8	2	HYPERGLYCEMIA
50	M	1984	DISCHARGED	20	2	HYPERGLYCEMIA
50	M	1985	DISCHARGED	7	2	HYPERGLYCEMIA
50	F	1985	DISCHARGED	15	2	HYPERGLYCEMIA
50	F	1985	DISCHARGED	4	2	HYPERGLYCEMIA
50	F	1985	DISCHARGED	15	2	HYPERGLYCEMIA
50	F	1985	DISCHARGED	7	2	HYPERGLYCEMIA
50	M	1985	DISCHARGED	12	2	HYPERGLYCEMIA
50	M	1985	DISCHARGED	10	2	HYPERGLYCEMIA
50	M	1985	DISCHARGED	7	2	HYPERGLYCEMIA
50	M	1985	DISCHARGED	15	2	HYPERGLYCEMIA
50	F	1985	DISCHARGED	7	2	HYPERGLYCEMIA
50	M	1984	DISCHARGED	7	2	HYPERGLYCEMIA
50	M	1984	DISCHARGED	15	2	HYPERGLYCEMIA
50	F	1984	DISCHARGED	3	2	HYPERGLYCEMIA
50	F	1987	DISCHARGED	3	2	HYPERGLYCEMIA
50	M	1987	DISCHARGED	5	2	HYPERGLYCEMIA
50	F	1987	DISCHARGED	25	2	HYPERGLYCEMIA
50	M	1987	DISCHARGED	1	2	HYPERGLYCEMIA
50	M	1988	DISCHARGED	9	2	HYPERGLYCEMIA
50	M	1991	DISCHARGED	9	2	HYPERGLYCEMIA
50	M	1991	DISCHARGED	5	2	HYPERGLYCEMIA
50	F	1991	DISCHARGED	25	2	HYPERGLYCEMIA
50	M	1991	DISCHARGED	1	2	HYPERGLYCEMIA
50	F	1992	DISCHARGED	99	2	HYPERGLYCEMIA
50	M	1992	DISCHARGED	19	2	HYPERGLYCEMIA
50	F	1992	DISCHARGED	14	2	HYPERGLYCEMIA
50	F	1992	DISCHARGED	7	2	HYPERGLYCEMIA
50	M	1992	DISCHARGED	6	2	HYPERGLYCEMIA
50	M	1992	DISCHARGED	14	2	HYPERGLYCEMIA
50	M	1992	DISCHARGED	9	2	HYPERGLYCEMIA
50	M	1992	DISCHARGED	6	2	HYPERGLYCEMIA
50	F	1992	DISCHARGED	16	2	HYPERGLYCEMIA
50	F	1992	DISCHARGED	14	2	HYPERGLYCEMIA
50	M	1993	DISCHARGED	1	2	HYPERGLYCEMIA
50	F	1993	DISCHARGED	41	2	HYPERGLYCEMIA
50	M	1995	DIED	2	2	KETOACIDOSIS
50	F	1995	DISCHARGED	1	2	HYPERGLYCEMIA
50	M	1995	DISCHARGED	6	2	HYPERGLYCEMIA
50	F	1995	DISCHARGED	3	2	HYPERGLYCEMIA
50	M	1995	DISCHARGED	21	2	HYPERGLYCEMIA
50	M	1995	DIED	8	2	KETOACIDOSIS
50	F	1995	DISCHARGED	5	2	HYPERGLYCEMIA
50	F	1995	DISCHARGED	3	2	HYPERGLYCEMIA
50	F	1995	DISCHARGED	3	2	HYPERGLYCEMIA
50	M	1995	DIED	2	2	KETOACIDOSIS
50	M	2002	DIED	1	2	KETOACIDOSIS
50	M	2002	DISCHARGED	4	2	HYPERGLYCEMIA
50	M	2005	DIED	1	2	KETOACIDOSIS
50	M	2005	DISCHARGED	4	2	HYPERGLYCEMIA
51	M	1985	DISCHARGED	7	2	HYPERGLYCEMIA
51	M	1984	DISCHARGED	3	2	HYPERGLYCEMIA
51	M	1984	DISCHARGED	7	2	HYPERGLYCEMIA
51	M	1987	DISCHARGED	3	2	HYPERGLYCEMIA
51	M	1987	DISCHARGED	1	2	HYPERGLYCEMIA
51	M	1991	DISCHARGED	1	2	HYPERGLYCEMIA
51	M	1992	DISCHARGED	15	2	HYPERGLYCEMIA
51	M	1992	DISCHARGED	9	2	HYPERGLYCEMIA
51	M	1993	DISCHARGED	13	2	HYPERGLYCEMIA
51	M	1995	DISCHARGED	8	2	HYPERGLYCEMIA
51	F	1995	DISCHARGED	5	2	HYPERGLYCEMIA
51	M	1995	DISCHARGED	8	2	HYPERGLYCEMIA
51	F	1999	DISCHARGED	7	2	HYPERGLYCEMIA
52	M	1983	DISCHARGED	33	2	HYPERGLYCEMIA
52	M	1983	DISCHARGED	10	2	HYPERGLYCEMIA
52	M	1984	DISCHARGED	6	2	HYPERGLYCEMIA
52	M	1984	DISCHARGED	14	2	HYPERGLYCEMIA
52	F	1984	DISCHARGED	1	2	HYPERGLYCEMIA
52	M	1984	DISCHARGED	14	2	HYPERGLYCEMIA
52	F	1985	DISCHARGED	14	2	HYPERGLYCEMIA
52	F	1985	DISCHARGED	6	2	HYPERGLYCEMIA
52	M	1985	DISCHARGED	18	2	HYPERGLYCEMIA
52	M	1985	DISCHARGED	8	2	HYPERGLYCEMIA
52	M	1985	DISCHARGED	8	2	HYPERGLYCEMIA
52	F	1983	DISCHARGED	17	2	HYPERGLYCEMIA
52	M	1984	DISCHARGED	33	2	HYPERGLYCEMIA
52	M	1984	DISCHARGED	10	2	HYPERGLYCEMIA
52	F	1984	DISCHARGED	6	2	HYPERGLYCEMIA
52	F	1984	DISCHARGED	14	2	HYPERGLYCEMIA
52	M	1984	DISCHARGED	18	2	HYPERGLYCEMIA
52	M	1984	DISCHARGED	8	2	HYPERGLYCEMIA
52	M	1984	DISCHARGED	8	2	HYPERGLYCEMIA
52	F	1988	DISCHARGED	10	2	HYPERGLYCEMIA
52	F	1988	DISCHARGED	14	2	HYPERGLYCEMIA
52	M	1988	DISCHARGED	5	2	HYPERGLYCEMIA
52	M	1992	DISCHARGED	4	2	HYPERGLYCEMIA
52	F	1993	DISCHARGED	2	2	HYPERGLYCEMIA
52	F	1995	DIED	9	2	HYPEROSMOLAR STATE
52	F	1995	DISCHARGED	14	2	HYPERGLYCEMIA
52	F	1995	DISCHARGED	16	2	HYPERGLYCEMIA
52	M	1995	DISCHARGED	18	2	HYPERGLYCEMIA
52	F	1995	DISCHARGED	26	2	HYPERGLYCEMIA
52	F	1995	DISCHARGED	22	2	HYPERGLYCEMIA
52	F	1995	DIED	9	2	HYPEROSMOLAR STATE
52	F	1995	DISCHARGED	14	2	HYPERGLYCEMIA
53	F	1985	DISCHARGED	4	2	HYPERGLYCEMIA
53	M	1985	DISCHARGED	14	2	HYPERGLYCEMIA
53	F	1984	DISCHARGED	4	2	HYPERGLYCEMIA
53	M	1984	DISCHARGED	14	2	HYPERGLYCEMIA
53	M	1988	DISCHARGED	31	2	HYPERGLYCEMIA
53	M	1991	DISCHARGED	31	2	HYPERGLYCEMIA
53	F	1992	DISCHARGED	8	2	HYPERGLYCEMIA
53	F	1992	DISCHARGED	6	2	HYPERGLYCEMIA
53	F	1995	DIED	4	2	HYPEROSMOLAR STATE
53	F	1995	DISCHARGED	9	2	HYPERGLYCEMIA
53	M	1995	DIED	3	2	HYPEROSMOLAR STATE
53	M	1999	DISCHARGED	15	2	HYPERGLYCEMIA
54	M	1983	DISCHARGED	7	2	HYPERGLYCEMIA
54	M	1983	DISCHARGED	112	2	HYPERGLYCEMIA
54	F	1983	DISCHARGED	12	2	HYPERGLYCEMIA
54	M	1985	DISCHARGED	15	2	HYPERGLYCEMIA
54	M	1985	DISCHARGED	38	2	HYPERGLYCEMIA
54	M	1985	DISCHARGED	10	2	HYPERGLYCEMIA
54	M	1984	DISCHARGED	12	2	HYPERGLYCEMIA
54	M	1984	DISCHARGED	7	2	HYPERGLYCEMIA
54	M	1984	DISCHARGED	112	2	HYPERGLYCEMIA
54	F	1984	DISCHARGED	12	2	HYPERGLYCEMIA
54	M	1984	DISCHARGED	15	2	HYPERGLYCEMIA
54	M	1984	DISCHARGED	38	2	HYPERGLYCEMIA
54	M	1984	DISCHARGED	10	2	HYPERGLYCEMIA
54	M	1987	DISCHARGED	5	2	HYPERGLYCEMIA
54	F	1988	DISCHARGED	3	2	HYPERGLYCEMIA
54	M	1988	DISCHARGED	11	2	HYPERGLYCEMIA
54	F	1988	DISCHARGED	2	2	HYPERGLYCEMIA
54	M	1988	DISCHARGED	37	2	HYPERGLYCEMIA
54	F	1988	DISCHARGED	7	2	HYPERGLYCEMIA
54	F	1991	DISCHARGED	2	2	HYPERGLYCEMIA
54	M	1991	DISCHARGED	37	2	HYPERGLYCEMIA
54	F	1991	DISCHARGED	7	2	HYPERGLYCEMIA
54	M	1991	DISCHARGED	5	2	HYPERGLYCEMIA
54	F	1992	DISCHARGED	18	2	HYPERGLYCEMIA
54	M	1992	DISCHARGED	13	2	HYPERGLYCEMIA
54	F	1993	DISCHARGED	4	2	HYPERGLYCEMIA
54	F	1993	DISCHARGED	2	2	HYPERGLYCEMIA
54	F	1993	DISCHARGED	5	2	HYPERGLYCEMIA
54	M	1993	DISCHARGED	16	2	HYPERGLYCEMIA
54	M	1993	DISCHARGED	12	2	HYPERGLYCEMIA
54	M	1995	DISCHARGED	3	2	HYPERGLYCEMIA
54	M	1995	DIED	-	2	HYPEROSMOLAR STATE
54	M	1995	DISCHARGED	15	2	HYPERGLYCEMIA
54	F	1995	DISCHARGED	7	2	HYPERGLYCEMIA
54	M	1995	DISCHARGED	15	2	HYPERGLYCEMIA
54	F	1995	DISCHARGED	6	2	HYPERGLYCEMIA
54	M	1995	DISCHARGED	3	2	HYPERGLYCEMIA
55	F	1983	DISCHARGED	9	2	HYPERGLYCEMIA
55	M	1983	DISCHARGED	27	2	HYPERGLYCEMIA
55	M	1985	DISCHARGED	4	2	HYPERGLYCEMIA
55	M	1983	DISCHARGED	7	2	HYPERGLYCEMIA
55	F	1983	DISCHARGED	7	2	HYPERGLYCEMIA
55	F	1984	DISCHARGED	9	2	HYPERGLYCEMIA
55	M	1984	DISCHARGED	4	2	HYPERGLYCEMIA
55	M	1984	DISCHARGED	13	2	HYPERGLYCEMIA
55	M	1987	DISCHARGED	13	2	HYPERGLYCEMIA
55	F	1987	DISCHARGED	6	2	HYPERGLYCEMIA
55	F	1988	DISCHARGED	5	2	HYPERGLYCEMIA
55	M	1988	DISCHARGED	30	2	HYPERGLYCEMIA
55	F	1991	DISCHARGED	5	2	HYPERGLYCEMIA
55	M	1991	DISCHARGED	30	2	HYPERGLYCEMIA
55	F	1991	DIED	2	2	HYPEROSMOLAR STATE
55	M	1992	DISCHARGED	10	2	HYPERGLYCEMIA
55	M	1992	DISCHARGED	12	2	HYPERGLYCEMIA
55	M	1992	DISCHARGED	9	2	HYPERGLYCEMIA
55	F	1992	DISCHARGED	9	2	HYPERGLYCEMIA
55	M	1992	DISCHARGED	1	2	HYPERGLYCEMIA
55	M	1992	DISCHARGED	3	2	HYPERGLYCEMIA
55	M	1992	DISCHARGED	3	2	HYPERGLYCEMIA
55	M	1992	DISCHARGED	11	2	HYPERGLYCEMIA
55	M	1992	DISCHARGED	8	2	HYPERGLYCEMIA
55	F	1993	DISCHARGED	1	2	HYPERGLYCEMIA
55	M	1993	DISCHARGED	20	2	HYPERGLYCEMIA
55	M	1993	DISCHARGED	11	2	HYPERGLYCEMIA
55	F	1993	DISCHARGED	15	2	HYPERGLYCEMIA
55	F	1995	DISCHARGED	4	2	HYPERGLYCEMIA
55	M	1995	DISCHARGED	1	2	HYPERGLYCEMIA
55	F	1995	DISCHARGED	5	2	HYPERGLYCEMIA
55	F	1995	DISCHARGED	18	2	HYPERGLYCEMIA
55	F	1995	DISCHARGED	11	2	HYPERGLYCEMIA
55	F	1995	DISCHARGED	11	2	HYPERGLYCEMIA
55	M	1995	DIED	8	2	HYPEROSMOLAR STATE
55	F	1995	DISCHARGED	18	2	HYPERGLYCEMIA
55	F	1995	DISCHARGED	5	2	HYPERGLYCEMIA
55	M	1995	DISCHARGED	9	2	HYPERGLYCEMIA
55	F	1995	DISCHARGED	10	2	HYPERGLYCEMIA
55	M	1995	DISCHARGED	12	2	HYPERGLYCEMIA
55	F	1995	DISCHARGED	4	2	HYPERGLYCEMIA
55	M	1995	DISCHARGED	1	2	HYPERGLYCEMIA
55	F	2001	DISCHARGED	8	2	HYPERGLYCEMIA
55	M	2002	DIED	1	2	HYPEROSMOLAR STATE
55	M	2005	DIED	1	2	HYPEROSMOLAR STATE
56	M	1983	DISCHARGED	8	2	HYPERGLYCEMIA
56	F	1983	DISCHARGED	7	2	HYPERGLYCEMIA
56	M	1983	DISCHARGED	1	2	HYPERGLYCEMIA
56	F	1983	DISCHARGED	43	2	HYPERGLYCEMIA
56	M	1983	DIED	39	2	HYPEROSMOLAR STATE
56	M	1984	DISCHARGED	63	2	HYPERGLYCEMIA
56	M	1984	DISCHARGED	9	2	HYPERGLYCEMIA
56	M	1985	DISCHARGED	14	2	HYPERGLYCEMIA
56	F	1985	DISCHARGED	9	2	HYPERGLYCEMIA
56	M	1983	DISCHARGED	10	2	HYPERGLYCEMIA
56	M	1984	DISCHARGED	8	2	HYPERGLYCEMIA
56	F	1984	DISCHARGED	43	2	HYPERGLYCEMIA
56	F	1984	DISCHARGED	7	2	HYPERGLYCEMIA
56	M	1984	DISCHARGED	14	2	HYPERGLYCEMIA
56	F	1984	DISCHARGED	9	2	HYPERGLYCEMIA
56	F	1984	DISCHARGED	10	2	HYPERGLYCEMIA
56	M	1984	DISCHARGED	9	2	HYPERGLYCEMIA
56	F	1987	DISCHARGED	10	2	HYPERGLYCEMIA
56	M	1987	DISCHARGED	9	2	HYPERGLYCEMIA
56	M	1988	DISCHARGED	9	2	HYPERGLYCEMIA
56	M	1991	DIED	1	2	HYPEROSMOLAR STATE
56	F	1992	DISCHARGED	46	2	HYPERGLYCEMIA
56	M	1992	DISCHARGED	5	2	HYPERGLYCEMIA
56	F	1992	DISCHARGED	6	2	HYPERGLYCEMIA
56	M	1992	DISCHARGED	6	2	HYPERGLYCEMIA
56	F	1992	DISCHARGED	1	2	HYPERGLYCEMIA
56	F	1992	DISCHARGED	6	2	HYPERGLYCEMIA
56	F	1992	DISCHARGED	7	2	HYPERGLYCEMIA
56	F	1993	DISCHARGED	7	2	HYPERGLYCEMIA
56	F	1993	DISCHARGED	4	2	HYPERGLYCEMIA
56	M	1995	DISCHARGED	5	2	HYPERGLYCEMIA
56	M	1995	DISCHARGED	17	2	HYPERGLYCEMIA
56	F	1995	DISCHARGED	5	2	HYPERGLYCEMIA
56	M	1995	DIED	17	2	HYPEROSMOLAR STATE
56	F	1995	DISCHARGED	3	2	HYPERGLYCEMIA
56	M	1999	DIED	0	2	HYPEROSMOLAR STATE
56	F	1999	DISCHARGED	14	2	HYPERGLYCEMIA
57	F	1983	DISCHARGED	12	2	HYPERGLYCEMIA
57	F	1984	DISCHARGED	12	2	HYPERGLYCEMIA
57	M	1987	DISCHARGED	16	2	HYPERGLYCEMIA
57	F	1988	DISCHARGED	14	2	HYPERGLYCEMIA
57	M	1988	DISCHARGED	14	2	HYPERGLYCEMIA
57	F	1988	DISCHARGED	7	2	HYPERGLYCEMIA
57	F	1991	DISCHARGED	14	2	HYPERGLYCEMIA
57	M	1991	DISCHARGED	14	2	HYPERGLYCEMIA
57	F	1991	DISCHARGED	7	2	HYPERGLYCEMIA
57	M	1991	DISCHARGED	16	2	HYPERGLYCEMIA
57	F	1993	DISCHARGED	2	2	HYPERGLYCEMIA
57	F	1993	DISCHARGED	2	2	HYPERGLYCEMIA
57	F	1993	DISCHARGED	12	2	HYPERGLYCEMIA
57	F	1995	DISCHARGED	8	2	HYPERGLYCEMIA
57	M	1995	DISCHARGED	12	2	HYPERGLYCEMIA
57	M	1995	DISCHARGED	11	2	HYPERGLYCEMIA
58	M	1985	DISCHARGED	7	2	HYPERGLYCEMIA
58	M	1984	DISCHARGED	7	2	HYPERGLYCEMIA
58	F	1987	DISCHARGED	2	2	HYPERGLYCEMIA
58	M	1988	DISCHARGED	11	2	HYPERGLYCEMIA
58	M	1991	DISCHARGED	11	2	HYPERGLYCEMIA
58	F	1991	DIED	1	2	HYPEROSMOLAR STATE
58	F	1992	DISCHARGED	15	2	HYPERGLYCEMIA
58	M	1992	DISCHARGED	20	2	HYPERGLYCEMIA
58	F	1992	DISCHARGED	3	2	HYPERGLYCEMIA
58	F	1992	DISCHARGED	13	2	HYPERGLYCEMIA
58	M	1992	DISCHARGED	6	2	HYPERGLYCEMIA
58	M	1993	DISCHARGED	7	2	HYPERGLYCEMIA
58	F	1993	DISCHARGED	6	2	HYPERGLYCEMIA
58	M	1993	DISCHARGED	11	2	HYPERGLYCEMIA
58	F	1995	DISCHARGED	1	2	HYPERGLYCEMIA
58	F	1995	DIED	1	2	HYPEROSMOLAR STATE
58	F	1995	DISCHARGED	27	2	HYPERGLYCEMIA
59	M	1985	DISCHARGED	16	2	HYPERGLYCEMIA
59	M	1984	DISCHARGED	16	2	HYPERGLYCEMIA
59	M	1984	DISCHARGED	8	2	HYPERGLYCEMIA
59	M	1987	DISCHARGED	8	2	HYPERGLYCEMIA
59	M	1987	DISCHARGED	49	2	HYPERGLYCEMIA
59	F	1988	DISCHARGED	13	2	HYPERGLYCEMIA
59	F	1991	DISCHARGED	13	2	HYPERGLYCEMIA
59	M	1992	DISCHARGED	13	2	HYPERGLYCEMIA
59	F	1992	DISCHARGED	8	2	HYPERGLYCEMIA
59	F	1993	DISCHARGED	13	2	HYPERGLYCEMIA
59	M	1995	DIED	1	2	HYPEROSMOLAR STATE
59	M	1995	DISCHARGED	8	2	HYPERGLYCEMIA
59	F	1999	DISCHARGED	11	2	HYPERGLYCEMIA
60	M	1983	DISCHARGED	18	2	HYPERGLYCEMIA
60	M	1983	DISCHARGED	6	2	HYPERGLYCEMIA
60	M	1983	DISCHARGED	15	2	HYPERGLYCEMIA
60	M	1985	DISCHARGED	17	2	HYPERGLYCEMIA
60	M	1985	DISCHARGED	1	2	HYPERGLYCEMIA
60	M	1985	DISCHARGED	13	2	HYPERGLYCEMIA
60	M	1985	DISCHARGED	20	2	HYPERGLYCEMIA
60	F	1985	DISCHARGED	8	2	HYPERGLYCEMIA
60	F	1985	DISCHARGED	25	2	HYPERGLYCEMIA
60	F	1985	DISCHARGED	3	2	HYPERGLYCEMIA
60	F	1985	DISCHARGED	6	2	HYPERGLYCEMIA
60	M	1982	DISCHARGED	0	2	HYPERGLYCEMIA
60	M	1983	DISCHARGED	3	2	HYPERGLYCEMIA
60	F	1983	DISCHARGED	15	2	HYPERGLYCEMIA
60	M	1984	DISCHARGED	18	2	HYPERGLYCEMIA
60	M	1984	DISCHARGED	6	2	HYPERGLYCEMIA
60	M	1984	DISCHARGED	1	2	HYPERGLYCEMIA
60	M	1984	DISCHARGED	13	2	HYPERGLYCEMIA
60	M	1984	DISCHARGED	20	2	HYPERGLYCEMIA
60	F	1984	DISCHARGED	8	2	HYPERGLYCEMIA
60	F	1984	DISCHARGED	25	2	HYPERGLYCEMIA
60	F	1987	DISCHARGED	19	2	HYPERGLYCEMIA
60	M	1987	DISCHARGED	10	2	HYPERGLYCEMIA
60	F	1987	DISCHARGED	7	2	HYPERGLYCEMIA
60	F	1988	DISCHARGED	6	2	HYPERGLYCEMIA
60	F	1988	DISCHARGED	2	2	HYPERGLYCEMIA
60	F	1988	DISCHARGED	4	2	HYPERGLYCEMIA
60	M	1988	DISCHARGED	6	2	HYPERGLYCEMIA
60	M	1988	DISCHARGED	11	2	HYPERGLYCEMIA
60	F	1988	DISCHARGED	8	2	HYPERGLYCEMIA
60	M	1988	DISCHARGED	14	2	HYPERGLYCEMIA
60	M	1988	DISCHARGED	64	2	HYPERGLYCEMIA
60	M	1991	DISCHARGED	6	2	HYPERGLYCEMIA
60	M	1991	DISCHARGED	11	2	HYPERGLYCEMIA
60	F	1991	DISCHARGED	8	2	HYPERGLYCEMIA
60	M	1991	DISCHARGED	14	2	HYPERGLYCEMIA
60	M	1991	DISCHARGED	64	2	HYPERGLYCEMIA
60	F	1991	DISCHARGED	19	2	HYPERGLYCEMIA
60	F	1991	DIED	2	2	HYPEROSMOLAR STATE
60	M	1991	DISCHARGED	10	2	HYPERGLYCEMIA
60	F	1991	DISCHARGED	7	2	HYPERGLYCEMIA
60	F	1992	DISCHARGED	54	2	HYPERGLYCEMIA
60	F	1992	DISCHARGED	11	2	HYPERGLYCEMIA
60	F	1992	DISCHARGED	8	2	HYPERGLYCEMIA
60	M	1992	DISCHARGED	8	2	HYPERGLYCEMIA
60	F	1992	DISCHARGED	6	2	HYPERGLYCEMIA
60	M	1992	DISCHARGED	3	2	HYPERGLYCEMIA
60	M	1992	DISCHARGED	13	2	HYPERGLYCEMIA
60	M	1992	DISCHARGED	8	2	HYPERGLYCEMIA
60	F	1992	DISCHARGED	29	2	HYPERGLYCEMIA
60	M	1992	DISCHARGED	6	2	HYPERGLYCEMIA
60	F	1992	DISCHARGED	3	2	HYPERGLYCEMIA
60	F	1992	DISCHARGED	1	2	HYPERGLYCEMIA
60	M	1992	DISCHARGED	2	2	HYPERGLYCEMIA
60	F	1992	DISCHARGED	6	2	HYPERGLYCEMIA
60	F	1993	DISCHARGED	8	2	HYPERGLYCEMIA
60	M	1993	DIED	6	2	HYPEROSMOLAR STATE
60	M	1993	DISCHARGED	18	2	HYPERGLYCEMIA
60	M	1993	DISCHARGED	16	2	HYPERGLYCEMIA
60	F	1993	DISCHARGED	9	2	HYPERGLYCEMIA
60	M	1993	DISCHARGED	2	2	HYPERGLYCEMIA
60	M	1995	DISCHARGED	11	2	HYPERGLYCEMIA
60	M	1995	DIED	1	2	HYPEROSMOLAR STATE
60	M	1995	DIED	5	2	HYPEROSMOLAR STATE
60	M	1995	DIED	2	2	HYPEROSMOLAR STATE
60	F	1995	DISCHARGED	14	2	HYPERGLYCEMIA
60	F	1995	DISCHARGED	6	2	HYPERGLYCEMIA
60	F	1995	DISCHARGED	3	2	HYPERGLYCEMIA
60	F	1995	DIED	3	2	HYPEROSMOLAR STATE
60	F	1995	DISCHARGED	11	2	HYPERGLYCEMIA
60	M	1995	DISCHARGED	11	2	HYPERGLYCEMIA
61	F	1985	DISCHARGED	8	2	HYPERGLYCEMIA
61	F	1992	DISCHARGED	15	2	HYPERGLYCEMIA
61	M	1993	DISCHARGED	57	2	HYPERGLYCEMIA
61	M	1993	DISCHARGED	49	2	HYPERGLYCEMIA
61	M	1995	DISCHARGED	6	2	HYPERGLYCEMIA
61	F	1995	DISCHARGED	2	2	HYPERGLYCEMIA
61	M	1995	DISCHARGED	14	2	HYPERGLYCEMIA
61	M	1995	DISCHARGED	6	2	HYPERGLYCEMIA
62	F	1984	DISCHARGED	14	2	HYPERGLYCEMIA
62	F	1985	DISCHARGED	7	2	HYPERGLYCEMIA
62	M	1984	DISCHARGED	32	2	HYPERGLYCEMIA
62	M	1987	DISCHARGED	32	2	HYPERGLYCEMIA
62	F	1988	DISCHARGED	5	2	HYPERGLYCEMIA
62	F	1988	DISCHARGED	37	2	HYPERGLYCEMIA
62	F	1991	DISCHARGED	37	2	HYPERGLYCEMIA
62	M	1992	DISCHARGED	19	2	HYPERGLYCEMIA
62	F	1992	DISCHARGED	4	2	HYPERGLYCEMIA
62	M	1992	DISCHARGED	108	2	HYPERGLYCEMIA
62	M	1992	DISCHARGED	13	2	HYPERGLYCEMIA
62	M	1992	DISCHARGED	35	2	HYPERGLYCEMIA
62	F	1993	DISCHARGED	1	2	HYPERGLYCEMIA
62	M	1993	DISCHARGED	2	2	HYPERGLYCEMIA
62	F	1995	DIED	2	2	HYPEROSMOLAR STATE
62	F	1995	DISCHARGED	15	2	HYPERGLYCEMIA
62	M	1995	DISCHARGED	5	2	HYPERGLYCEMIA
62	M	1995	DISCHARGED	4	2	HYPERGLYCEMIA
62	F	1995	DISCHARGED	5	2	HYPERGLYCEMIA
63	M	1983	DISCHARGED	14	2	HYPERGLYCEMIA
63	M	1984	DISCHARGED	14	2	HYPERGLYCEMIA
63	F	1988	DISCHARGED	17	2	HYPERGLYCEMIA
63	F	1992	DISCHARGED	2	2	HYPERGLYCEMIA
63	M	1993	DISCHARGED	3	2	HYPERGLYCEMIA
63	F	1995	DISCHARGED	13	2	HYPERGLYCEMIA
63	F	1995	DIED	1	2	HYPEROSMOLAR STATE
63	M	1995	DIED	6	2	HYPEROSMOLAR STATE
63	F	1995	DISCHARGED	13	2	HYPERGLYCEMIA
64	M	1985	DISCHARGED	12	2	HYPERGLYCEMIA
64	F	1985	DISCHARGED	11	2	HYPERGLYCEMIA
64	M	1984	DISCHARGED	12	2	HYPERGLYCEMIA
64	F	1984	DISCHARGED	11	2	HYPERGLYCEMIA
64	M	1984	DISCHARGED	3	2	HYPERGLYCEMIA
64	M	1987	DISCHARGED	3	2	HYPERGLYCEMIA
64	M	1992	DISCHARGED	21	2	HYPERGLYCEMIA
64	F	1993	DISCHARGED	4	2	HYPERGLYCEMIA
64	M	1993	DISCHARGED	9	2	HYPERGLYCEMIA
64	F	1993	DISCHARGED	1	2	HYPERGLYCEMIA
64	M	1993	DISCHARGED	13	2	HYPERGLYCEMIA
64	F	1995	DISCHARGED	6	2	HYPERGLYCEMIA
64	F	1995	DISCHARGED	6	2	HYPERGLYCEMIA
65	M	1984	DISCHARGED	3	2	HYPERGLYCEMIA
65	F	1984	DISCHARGED	76	2	HYPERGLYCEMIA
65	F	1985	DISCHARGED	8	2	HYPERGLYCEMIA
65	F	1985	DISCHARGED	13	2	HYPERGLYCEMIA
65	F	1985	DISCHARGED	23	2	HYPERGLYCEMIA
65	M	1987	DISCHARGED	32	2	HYPERGLYCEMIA
65	M	1987	DISCHARGED	10	2	HYPERGLYCEMIA
65	M	1987	DISCHARGED	24	2	HYPERGLYCEMIA
65	F	1988	DISCHARGED	1	2	HYPERGLYCEMIA
65	F	1991	DISCHARGED	1	2	HYPERGLYCEMIA
65	M	1991	DISCHARGED	24	2	HYPERGLYCEMIA
65	M	1991	DIED	2	2	HYPEROSMOLAR STATE
65	M	1991	DIED	30	2	HYPEROSMOLAR STATE
65	M	1992	DISCHARGED	13	2	HYPERGLYCEMIA
65	F	1992	DISCHARGED	59	2	HYPERGLYCEMIA
65	F	1992	DISCHARGED	7	2	HYPERGLYCEMIA
65	F	1992	DISCHARGED	3	2	HYPERGLYCEMIA
65	M	1992	DISCHARGED	7	2	HYPERGLYCEMIA
65	F	1992	DISCHARGED	3	2	HYPERGLYCEMIA
65	M	1992	DISCHARGED	6	2	HYPERGLYCEMIA
65	F	1992	DISCHARGED	11	2	HYPERGLYCEMIA
65	F	1992	DISCHARGED	23	2	HYPERGLYCEMIA
65	M	1992	DISCHARGED	10	2	HYPERGLYCEMIA
65	M	1992	DISCHARGED	32	2	HYPERGLYCEMIA
65	M	1992	DISCHARGED	17	2	HYPERGLYCEMIA
65	M	1992	DISCHARGED	6	2	HYPERGLYCEMIA
65	F	1992	DISCHARGED	8	2	HYPERGLYCEMIA
65	F	1992	DISCHARGED	8	2	HYPERGLYCEMIA
65	F	1993	DISCHARGED	20	2	HYPERGLYCEMIA
65	F	1993	DISCHARGED	3	2	HYPERGLYCEMIA
65	M	1993	DISCHARGED	6	2	HYPERGLYCEMIA
65	M	1993	DISCHARGED	24	2	HYPERGLYCEMIA
65	F	1993	DISCHARGED	12	2	HYPERGLYCEMIA
65	M	1993	DISCHARGED	-	2	HYPERGLYCEMIA
65	M	1993	DISCHARGED	3	2	HYPERGLYCEMIA
65	F	1993	DIED	36	2	HYPEROSMOLAR STATE
65	M	1993	DISCHARGED	6	2	HYPERGLYCEMIA
65	F	1993	DISCHARGED	3	2	HYPERGLYCEMIA
65	F	1995	DISCHARGED	8	2	HYPERGLYCEMIA
65	F	1995	DISCHARGED	6	2	HYPERGLYCEMIA
65	F	1995	DISCHARGED	10	2	HYPERGLYCEMIA
65	F	1995	DISCHARGED	2	2	HYPERGLYCEMIA
65	M	1995	DISCHARGED	1	2	HYPERGLYCEMIA
65	M	1995	DISCHARGED	26	2	HYPERGLYCEMIA
65	F	1995	DIED	1	2	HYPEROSMOLAR STATE
65	M	1995	DISCHARGED	4	2	HYPERGLYCEMIA
65	F	1995	DISCHARGED	8	2	HYPERGLYCEMIA
65	F	1995	DISCHARGED	6	2	HYPERGLYCEMIA
66	F	1984	DISCHARGED	1	2	HYPERGLYCEMIA
66	M	1985	DISCHARGED	10	2	HYPERGLYCEMIA
66	M	1985	DISCHARGED	5	2	HYPERGLYCEMIA
66	M	1988	DISCHARGED	13	2	HYPERGLYCEMIA
66	M	1988	DISCHARGED	15	2	HYPERGLYCEMIA
66	M	1991	DISCHARGED	15	2	HYPERGLYCEMIA
66	F	1995	DISCHARGED	15	2	HYPERGLYCEMIA
66	M	1995	DIED	1	2	HYPEROSMOLAR STATE
66	F	1995	DISCHARGED	7	2	HYPERGLYCEMIA
66	M	1995	DIED	1	2	HYPEROSMOLAR STATE
66	F	1995	DISCHARGED	6	2	HYPERGLYCEMIA
66	F	1995	DISCHARGED	15	2	HYPERGLYCEMIA
66	M	1995	DIED	1	2	HYPEROSMOLAR STATE
66	F	1999	DIED	13	2	HYPEROSMOLAR STATE
67	F	1987	DISCHARGED	4	2	HYPERGLYCEMIA
67	M	1992	DISCHARGED	2	2	HYPERGLYCEMIA
67	M	1995	DISCHARGED	9	2	HYPERGLYCEMIA
67	M	1995	DIED	18	2	HYPEROSMOLAR STATE
67	M	1995	DISCHARGED	9	2	HYPERGLYCEMIA
68	F	1988	DISCHARGED	14	2	HYPERGLYCEMIA
68	M	1991	DIED	14	2	HYPEROSMOLAR STATE
68	M	1992	DISCHARGED	19	2	HYPERGLYCEMIA
68	M	1992	DISCHARGED	6	2	HYPERGLYCEMIA
68	F	1992	DISCHARGED	4	2	HYPERGLYCEMIA
68	M	1992	DISCHARGED	19	2	HYPERGLYCEMIA
68	F	1993	DISCHARGED	6	2	HYPERGLYCEMIA
68	M	1995	DISCHARGED	1	2	HYPERGLYCEMIA
68	M	1995	DISCHARGED	2	2	HYPERGLYCEMIA
68	M	1995	DISCHARGED	30	2	HYPERGLYCEMIA
68	F	1995	DISCHARGED	7	2	HYPERGLYCEMIA
68	M	1995	DISCHARGED	3	2	HYPERGLYCEMIA
68	F	1995	DISCHARGED	16	2	HYPERGLYCEMIA
68	M	1995	DISCHARGED	1	2	HYPERGLYCEMIA
68	M	1995	DISCHARGED	2	2	HYPERGLYCEMIA
69	M	1992	DISCHARGED	7	2	HYPERGLYCEMIA
69	M	1995	DISCHARGED	7	2	HYPERGLYCEMIA
69	M	1995	DISCHARGED	22	2	HYPERGLYCEMIA
70	M	1983	DISCHARGED	6	2	HYPERGLYCEMIA
70	F	1983	DISCHARGED	1	2	HYPERGLYCEMIA
70	M	1985	DISCHARGED	20	2	HYPERGLYCEMIA
70	M	1985	DISCHARGED	7	2	HYPERGLYCEMIA
70	M	1985	DISCHARGED	10	2	HYPERGLYCEMIA
70	F	1985	DISCHARGED	14	2	HYPERGLYCEMIA
70	M	1984	DISCHARGED	6	2	HYPERGLYCEMIA
70	M	1984	DISCHARGED	7	2	HYPERGLYCEMIA
70	M	1984	DISCHARGED	20	2	HYPERGLYCEMIA
70	M	1984	DISCHARGED	10	2	HYPERGLYCEMIA
70	M	1987	DISCHARGED	2	2	HYPERGLYCEMIA
70	M	1987	DISCHARGED	9	2	HYPERGLYCEMIA
70	F	1987	DISCHARGED	1	2	HYPERGLYCEMIA
70	M	1988	DISCHARGED	10	2	HYPERGLYCEMIA
70	M	1988	DISCHARGED	7	2	HYPERGLYCEMIA
70	M	1988	DISCHARGED	27	2	HYPERGLYCEMIA
70	M	1988	DISCHARGED	1	2	HYPERGLYCEMIA
70	M	1988	DISCHARGED	10	2	HYPERGLYCEMIA
70	M	1991	DISCHARGED	27	2	HYPERGLYCEMIA
70	M	1991	DISCHARGED	1	2	HYPERGLYCEMIA
70	M	1991	DISCHARGED	10	2	HYPERGLYCEMIA
70	M	1992	DISCHARGED	2	2	HYPERGLYCEMIA
70	M	1992	DISCHARGED	5	2	HYPERGLYCEMIA
70	F	1992	DISCHARGED	3	2	HYPERGLYCEMIA
70	F	1992	DISCHARGED	9	2	HYPERGLYCEMIA
70	F	1992	DISCHARGED	3	2	HYPERGLYCEMIA
70	F	1992	DISCHARGED	7	2	HYPERGLYCEMIA
70	F	1992	DISCHARGED	12	2	HYPERGLYCEMIA
70	F	1993	DISCHARGED	5	2	HYPERGLYCEMIA
70	M	1993	DISCHARGED	6	2	HYPERGLYCEMIA
70	F	1993	DISCHARGED	5	2	HYPERGLYCEMIA
70	F	1993	DISCHARGED	18	2	HYPERGLYCEMIA
70	F	1993	DISCHARGED	2	2	HYPERGLYCEMIA
70	M	1993	DIED	3	2	HYPEROSMOLAR STATE
70	M	1993	DISCHARGED	3	2	HYPERGLYCEMIA
70	M	1993	DISCHARGED	23	2	HYPERGLYCEMIA
70	F	1993	DISCHARGED	3	2	HYPERGLYCEMIA
70	F	1995	DIED	2	2	HYPEROSMOLAR STATE
70	M	1995	DISCHARGED	8	2	HYPERGLYCEMIA
70	M	1995	DISCHARGED	14	2	HYPERGLYCEMIA
70	F	1995	DISCHARGED	43	2	HYPERGLYCEMIA
70	F	1995	DISCHARGED	22	2	HYPERGLYCEMIA
70	F	1995	DISCHARGED	16	2	HYPERGLYCEMIA
70	F	1995	DISCHARGED	6	2	HYPERGLYCEMIA
70	F	1995	DISCHARGED	6	2	HYPERGLYCEMIA
70	M	1995	DISCHARGED	3	2	HYPERGLYCEMIA
70	F	1995	DISCHARGED	14	2	HYPERGLYCEMIA
70	F	1995	DISCHARGED	22	2	HYPERGLYCEMIA
70	M	1995	DISCHARGED	10	2	HYPERGLYCEMIA
70	M	1995	DISCHARGED	12	2	HYPERGLYCEMIA
70	F	1995	DIED	2	2	HYPEROSMOLAR STATE
70	M	1995	DISCHARGED	8	2	HYPERGLYCEMIA
70	M	1995	DISCHARGED	14	2	HYPERGLYCEMIA
70	F	1995	DISCHARGED	43	2	HYPERGLYCEMIA
70	F	1995	DISCHARGED	22	2	HYPERGLYCEMIA
70	F	1995	DISCHARGED	16	2	HYPERGLYCEMIA
70	F	1999	DISCHARGED	16	2	HYPERGLYCEMIA
71	M	1992	DISCHARGED	11	2	HYPERGLYCEMIA
72	M	1985	DISCHARGED	13	2	HYPERGLYCEMIA
72	M	1988	DISCHARGED	11	2	HYPERGLYCEMIA
72	F	1988	DISCHARGED	8	2	HYPERGLYCEMIA
72	F	1991	DISCHARGED	8	2	HYPERGLYCEMIA
72	F	1993	DISCHARGED	1	2	HYPERGLYCEMIA
72	M	1995	DISCHARGED	7	2	HYPERGLYCEMIA
73	F	1983	DISCHARGED	29	2	HYPERGLYCEMIA
73	F	1995	DISCHARGED	5	2	HYPERGLYCEMIA
73	F	1995	DISCHARGED	6	2	HYPERGLYCEMIA
73	F	1995	DISCHARGED	10	2	HYPERGLYCEMIA
73	F	1995	DISCHARGED	5	2	HYPERGLYCEMIA
74	F	1988	DISCHARGED	3	2	HYPERGLYCEMIA
74	M	1988	DISCHARGED	4	2	HYPERGLYCEMIA
74	F	1992	DISCHARGED	6	2	HYPERGLYCEMIA
74	F	1993	DISCHARGED	7	2	HYPERGLYCEMIA
74	M	1995	DISCHARGED	10	2	HYPERGLYCEMIA
74	F	1995	DISCHARGED	5	2	HYPERGLYCEMIA
75	F	1983	DISCHARGED	92	2	HYPERGLYCEMIA
75	M	1985	DISCHARGED	18	2	HYPERGLYCEMIA
75	F	1988	DISCHARGED	8	2	HYPERGLYCEMIA
75	M	1991	DIED	25	2	HYPEROSMOLAR STATE
75	M	1992	DISCHARGED	8	2	HYPERGLYCEMIA
75	M	1992	DISCHARGED	8	2	HYPERGLYCEMIA
75	F	1992	DISCHARGED	3	2	HYPERGLYCEMIA
75	M	1992	DISCHARGED	2	2	HYPERGLYCEMIA
75	F	1993	DISCHARGED	5	2	HYPERGLYCEMIA
75	M	1993	DISCHARGED	5	2	HYPERGLYCEMIA
75	F	1993	DISCHARGED	3	2	HYPERGLYCEMIA
75	M	1995	DIED	6	2	HYPEROSMOLAR STATE
75	F	1995	DIED	17	2	HYPEROSMOLAR STATE
75	M	1995	DISCHARGED	12	2	HYPERGLYCEMIA
75	F	1995	DISCHARGED	11	2	HYPERGLYCEMIA
75	F	1995	DISCHARGED	5	2	HYPERGLYCEMIA
75	M	1995	DISCHARGED	2	2	HYPERGLYCEMIA
75	M	1995	DIED	6	2	HYPEROSMOLAR STATE
75	M	1999	DISCHARGED	5	2	HYPERGLYCEMIA
75	F	1999	DISCHARGED	9	2	HYPERGLYCEMIA
76	F	1988	DISCHARGED	11	2	HYPERGLYCEMIA
76	M	1988	DISCHARGED	8	2	HYPERGLYCEMIA
76	F	1991	DISCHARGED	11	2	HYPERGLYCEMIA
76	M	1991	DISCHARGED	8	2	HYPERGLYCEMIA
76	M	1992	DISCHARGED	9	2	HYPERGLYCEMIA
76	M	1992	DISCHARGED	4	2	HYPERGLYCEMIA
76	F	1992	DISCHARGED	10	2	HYPERGLYCEMIA
76	M	1995	DIED	12	2	HYPEROSMOLAR STATE
77	M	1991	DIED	4	2	HYPEROSMOLAR STATE
78	M	1985	DISCHARGED	6	2	HYPERGLYCEMIA
78	M	1988	DISCHARGED	8	2	HYPERGLYCEMIA
78	M	1991	DISCHARGED	8	2	HYPERGLYCEMIA
78	F	1993	DISCHARGED	10	2	HYPERGLYCEMIA
80	F	1984	DISCHARGED	36	2	HYPERGLYCEMIA
80	F	1985	DISCHARGED	6	2	HYPERGLYCEMIA
80	M	1985	DISCHARGED	6	2	HYPERGLYCEMIA
80	M	1982	DISCHARGED	6	2	HYPERGLYCEMIA
80	F	1988	DISCHARGED	1	2	HYPERGLYCEMIA
80	M	1988	DISCHARGED	8	2	HYPERGLYCEMIA
80	M	1991	DIED	1	2	HYPEROSMOLAR STATE
80	M	1991	DISCHARGED	8	2	HYPERGLYCEMIA
80	M	1992	DISCHARGED	24	2	HYPERGLYCEMIA
80	M	1992	DISCHARGED	10	2	HYPERGLYCEMIA
80	M	1992	DISCHARGED	2	2	HYPERGLYCEMIA
80	M	1993	DISCHARGED	5	2	HYPERGLYCEMIA
80	F	1993	DISCHARGED	25	2	HYPERGLYCEMIA
80	M	1995	DISCHARGED	5	2	HYPERGLYCEMIA
80	F	1995	DISCHARGED	14	2	HYPERGLYCEMIA
80	F	1995	DISCHARGED	13	2	HYPERGLYCEMIA
80	M	1995	DISCHARGED	32	2	HYPERGLYCEMIA
80	F	1999	DISCHARGED	4	2	HYPERGLYCEMIA
81	M	1995	DISCHARGED	10	2	HYPERGLYCEMIA
81	F	1995	DIED	1	2	HYPEROSMOLAR STATE
81	M	1995	DISCHARGED	10	2	HYPERGLYCEMIA
81	F	1995	DIED	1	2	HYPEROSMOLAR STATE
82	M	1985	DISCHARGED	12	2	HYPERGLYCEMIA
82	F	1992	DISCHARGED	2	2	HYPERGLYCEMIA
82	F	1995	DISCHARGED	3	2	HYPERGLYCEMIA
84	M	1987	DISCHARGED	16	2	HYPERGLYCEMIA
84	M	1988	DISCHARGED	9	2	HYPERGLYCEMIA
85	F	1983	DISCHARGED	11	2	HYPERGLYCEMIA
85	F	1988	DISCHARGED	38	2	HYPERGLYCEMIA
85	F	1992	DISCHARGED	8	2	HYPERGLYCEMIA
85	F	1993	DISCHARGED	8	2	HYPERGLYCEMIA
85	M	1995	DISCHARGED	12	2	HYPERGLYCEMIA
86	M	1985	DISCHARGED	9	2	HYPERGLYCEMIA
86	M	1995	DISCHARGED	6	2	HYPERGLYCEMIA
86	M	1998	DISCHARGED	3	2	HYPERGLYCEMIA
87	F	1995	DISCHARGED	1	2	HYPERGLYCEMIA
88	M	1992	DISCHARGED	27	2	HYPERGLYCEMIA
88	F	1995	DIED	5	2	HYPEROSMOLAR STATE
88	M	1995	DISCHARGED	3	2	HYPERGLYCEMIA
88	F	1995	DIED	5	2	HYPEROSMOLAR STATE
88	M	1995	DISCHARGED	3	2	HYPERGLYCEMIA
90	F	1995	DISCHARGED	8	2	HYPERGLYCEMIA
90	F	1995	DISCHARGED	13	2	HYPERGLYCEMIA
90	F	1995	DISCHARGED	8	2	HYPERGLYCEMIA
95	M	1988	DISCHARGED	15	2	HYPERGLYCEMIA
50	M	1982	DIED	2	2	HYPEROSMOLAR STATE
2	M	1993	DISCHARGED	2	1	KETOACIDOSIS
3	M	2001	DIED	3	1	HYPEROSMOLAR STATE
4	F	1993	DISCHARGED	2	1	KETOACIDOSIS
11	F	1993	DISCHARGED	1	1	KETOACIDOSIS
11	M	1999	DISCHARGED	14	1	KETOACIDOSIS
11	M	2001	DISCHARGED	11	1	KETOACIDOSIS
13	F	2001	DISCHARGED	13	1	KETOACIDOSIS
14	M	2001	DISCHARGED	14	1	KETOACIDOSIS
14	F	2001	DISCHARGED	14	1	KETOACIDOSIS
14	F	2001	DISCHARGED	14	1	KETOACIDOSIS
16	M	2001	DIED	16	1	HYPEROSMOLAR STATE
33	F	1993	DIED	1	2	HYPEROSMOLAR STATE
45	F	1999	DISCHARGED	4	2	KETOACIDOSIS
48	M	1993	DISCHARGED	1	2	KETOACIDOSIS
49	M	1993	DISCHARGED	1	2	KETOACIDOSIS
50	M	1993	DISCHARGED	3	2	KETOACIDOSIS
52	F	1993	DISCHARGED	1	2	KETOACIDOSIS
53	F	1993	DIED	1	2	HYPEROSMOLAR STATE
54	M	1993	DISCHARGED	2	2	KETOACIDOSIS
58	F	1993	DISCHARGED	4	2	KETOACIDOSIS
60	F	1993	DISCHARGED	3	2	HYPEROSMOLAR STATE
60	F	1993	DISCHARGED	2	2	HYPEROSMOLAR STATE
70	F	1999	DISCHARGED	15	2	HYPEROSMOLAR STATE
75	M	1999	DISCHARGED	3	2	HYPEROSMOLAR STATE
78	F	1993	DIED	14	2	HYPEROSMOLAR STATE
85	F	1993	DISCHARGED	3	2	HYPEROSMOLAR STATE
85	M	1993	DISCHARGED	6	2	HYPEROSMOLAR STATE
5	F	1984	DISCHARGED	39	1	KETOACIDOSIS
8	F	1984	DISCHARGED	40	1	KETOACIDOSIS
11	M	1987	DIED	6	1	HYPEROSMOLAR STATE
11	F	2001	DISCHARGED	7	1	KETOACIDOSIS
11	F	2002	DISCHARGED	3	1	KETOACIDOSIS
16	F	2001	DIED	9	1	HYPEROSMOLAR STATE
17	F	1984	DISCHARGED	9	1	KETOACIDOSIS
17	F	2002	DISCHARGED	14	1	KETOACIDOSIS
18	M	1984	DISCHARGED	1	1	KETOACIDOSIS
19	F	2002	DIED	0	1	HYPEROSMOLAR STATE
19	M	2002	DIED	1	1	HYPEROSMOLAR STATE
20	F	1984	DISCHARGED	8	1	KETOACIDOSIS
20	F	1984	DISCHARGED	14	1	KETOACIDOSIS
20	M	2001	DISCHARGED	6	1	KETOACIDOSIS
20	F	2001	DISCHARGED	5	1	KETOACIDOSIS
21	F	2001	DIED	7	1	HYPEROSMOLAR STATE
21	M	2002	DIED	3	1	HYPEROSMOLAR STATE
22	F	1985	DISCHARGED	9	1	KETOACIDOSIS
22	F	2001	DIED	7	1	HYPEROSMOLAR STATE
22	F	2001	DISCHARGED	5	1	KETOACIDOSIS
24	F	1988	DIED	5	1	HYPEROSMOLAR STATE
24	F	2001	DIED	3	1	HYPEROSMOLAR STATE
24	M	2001	DIED	2	1	HYPEROSMOLAR STATE
24	M	2002	DISCHARGED	2	1	KETOACIDOSIS
25	F	1987	DIED	13	1	HYPEROSMOLAR STATE
25	M	2001	DISCHARGED	1	1	KETOACIDOSIS
25	M	2002	DIED	0	1	HYPEROSMOLAR STATE
26	M	1988	DIED	1	2	HYPEROSMOLAR STATE
26	F	1990	DIED	1	2	HYPEROSMOLAR STATE
27	F	1995	DISCHARGED	10	2	HYPEROSMOLAR STATE
27	F	1995	DISCHARGED	10	2	HYPEROSMOLAR STATE
28	F	1984	DISCHARGED	21	2	HYPEROSMOLAR STATE
28	M	1987	DIED	9	2	HYPEROSMOLAR STATE
28	F	2002	DISCHARGED	3	2	HYPEROSMOLAR STATE
29	F	2001	DISCHARGED	10	2	HYPEROSMOLAR STATE
30	F	1988	DIED	34	2	HYPEROSMOLAR STATE
30	M	2001	DIED	1	2	HYPEROSMOLAR STATE
32	F	2002	DISCHARGED	6	2	HYPEROSMOLAR STATE
33	M	1990	DIED	14	2	HYPEROSMOLAR STATE
33	F	1995	DISCHARGED	7	2	HYPEROSMOLAR STATE
33	F	1995	DISCHARGED	7	2	HYPEROSMOLAR STATE
35	M	1984	DISCHARGED	1	2	HYPEROSMOLAR STATE
35	M	1990	DISCHARGED	3	2	HYPEROSMOLAR STATE
35	M	1990	DISCHARGED	1	2	HYPEROSMOLAR STATE
35	M	2001	DISCHARGED	6	2	HYPEROSMOLAR STATE
35	F	2001	DISCHARGED	1	2	HYPEROSMOLAR STATE
35	M	2001	DISCHARGED	4	2	HYPEROSMOLAR STATE
35	M	2001	DISCHARGED	2	2	HYPEROSMOLAR STATE
35	F	2002	DISCHARGED	10	2	HYPEROSMOLAR STATE
36	M	1990	DIED	1	2	HYPEROSMOLAR STATE
36	F	2002	DISCHARGED	3	2	HYPEROSMOLAR STATE
36	F	2002	DISCHARGED	4	2	HYPEROSMOLAR STATE
37	M	1984	DISCHARGED	18	2	HYPEROSMOLAR STATE
37	F	1984	DISCHARGED	6	2	HYPEROSMOLAR STATE
37	M	2002	DISCHARGED	17	2	HYPEROSMOLAR STATE
38	F	1990	DISCHARGED	29	2	HYPEROSMOLAR STATE
38	F	1995	DISCHARGED	6	2	HYPEROSMOLAR STATE
38	F	1995	DISCHARGED	2	2	HYPEROSMOLAR STATE
38	F	1995	DISCHARGED	4	2	HYPEROSMOLAR STATE
38	F	1995	DISCHARGED	6	2	HYPEROSMOLAR STATE
38	F	1995	DISCHARGED	2	2	HYPEROSMOLAR STATE
38	F	1995	DISCHARGED	4	2	HYPEROSMOLAR STATE
38	F	1996	DISCHARGED	6	2	HYPEROSMOLAR STATE
38	M	2002	DISCHARGED	4	2	HYPEROSMOLAR STATE
38	F	2002	DISCHARGED	4	2	HYPEROSMOLAR STATE
38	F	2002	DISCHARGED	10	2	HYPEROSMOLAR STATE
39	M	2002	DISCHARGED	3	2	HYPEROSMOLAR STATE
40	M	1987	DIED	3	2	HYPEROSMOLAR STATE
40	M	1987	DIED	7	2	HYPEROSMOLAR STATE
40	M	1987	DIED	2	2	HYPEROSMOLAR STATE
40	M	2001	DISCHARGED	6	2	HYPEROSMOLAR STATE
40	M	2002	DISCHARGED	12	2	HYPEROSMOLAR STATE
40	F	2002	DISCHARGED	2	2	HYPEROSMOLAR STATE
41	M	1990	DIED	1	2	HYPEROSMOLAR STATE
41	M	2001	DISCHARGED	4	2	HYPEROSMOLAR STATE
42	F	1988	DIED	4	2	HYPEROSMOLAR STATE
42	M	1988	DIED	1	2	HYPEROSMOLAR STATE
42	M	1990	DISCHARGED	2	2	HYPEROSMOLAR STATE
42	M	1990	DIED	1	2	HYPEROSMOLAR STATE
42	M	2002	DISCHARGED	2	2	HYPEROSMOLAR STATE
42	F	2002	DISCHARGED	3	2	HYPEROSMOLAR STATE
42	F	2002	DIED	7	2	HYPEROSMOLAR STATE
42	M	2002	DIED	0	2	HYPEROSMOLAR STATE
43	M	2002	DIED	3	2	HYPEROSMOLAR STATE
45	M	1984	DISCHARGED	4	2	HYPEROSMOLAR STATE
45	F	1984	DISCHARGED	1	2	HYPEROSMOLAR STATE
45	M	1987	DIED	3	2	HYPEROSMOLAR STATE
45	F	1987	DIED	1	2	HYPEROSMOLAR STATE
45	F	1995	DISCHARGED	5	2	HYPEROSMOLAR STATE
45	M	1995	DISCHARGED	43	2	HYPEROSMOLAR STATE
45	F	1995	DISCHARGED	5	2	HYPEROSMOLAR STATE
45	F	2001	DISCHARGED	2	2	HYPEROSMOLAR STATE
45	F	2001	DISCHARGED	2	2	HYPEROSMOLAR STATE
45	M	2001	DISCHARGED	4	2	HYPEROSMOLAR STATE
45	M	2001	DISCHARGED	8	2	HYPEROSMOLAR STATE
45	M	2001	DISCHARGED	5	2	HYPEROSMOLAR STATE
45	F	2002	DISCHARGED	3	2	HYPEROSMOLAR STATE
45	F	2002	DIED	3	2	HYPEROSMOLAR STATE
45	M	2002	DISCHARGED	2	2	HYPEROSMOLAR STATE
45	F	2002	DISCHARGED	3	2	HYPEROSMOLAR STATE
45	M	2002	DISCHARGED	2	2	HYPEROSMOLAR STATE
45	F	2002	DIED	2	2	HYPEROSMOLAR STATE
46	F	2001	DISCHARGED	5	2	HYPEROSMOLAR STATE
46	F	2001	DISCHARGED	2	2	HYPEROSMOLAR STATE
46	M	2002	DIED	3	2	HYPEROSMOLAR STATE
47	M	2001	DISCHARGED	1	2	HYPEROSMOLAR STATE
47	F	2002	DISCHARGED	2	2	HYPEROSMOLAR STATE
48	M	1984	DISCHARGED	6	2	HYPEROSMOLAR STATE
48	M	1990	DISCHARGED	3	2	HYPEROSMOLAR STATE
48	M	2001	DISCHARGED	2	2	HYPEROSMOLAR STATE
48	M	2001	DISCHARGED	1	2	HYPEROSMOLAR STATE
48	M	2001	DISCHARGED	8	2	HYPEROSMOLAR STATE
48	M	2002	DISCHARGED	8	2	HYPEROSMOLAR STATE
48	F	2002	DISCHARGED	3	2	HYPEROSMOLAR STATE
48	F	2002	DISCHARGED	2	2	HYPEROSMOLAR STATE
49	M	1990	DIED	2	2	HYPEROSMOLAR STATE
49	F	2001	DISCHARGED	2	2	HYPEROSMOLAR STATE
49	M	2002	DISCHARGED	13	2	HYPEROSMOLAR STATE
49	F	2002	DISCHARGED	17	2	HYPEROSMOLAR STATE
50	M	1988	DIED	4	2	HYPEROSMOLAR STATE
50	F	1995	DISCHARGED	13	2	HYPEROSMOLAR STATE
50	F	1995	DISCHARGED	13	2	HYPEROSMOLAR STATE
50	M	2001	DIED	5	2	HYPEROSMOLAR STATE
50	F	2001	DISCHARGED	11	2	HYPEROSMOLAR STATE
50	F	2001	DISCHARGED	19	2	HYPEROSMOLAR STATE
50	M	2001	DIED	1	2	HYPEROSMOLAR STATE
50	F	2001	DIED	1	2	HYPEROSMOLAR STATE
50	M	2002	DISCHARGED	5	2	HYPEROSMOLAR STATE
50	M	2002	DISCHARGED	3	2	HYPEROSMOLAR STATE
50	F	2002	DISCHARGED	3	2	HYPEROSMOLAR STATE
50	F	2002	DISCHARGED	6	2	HYPEROSMOLAR STATE
50	M	2002	DIED	35	2	HYPEROSMOLAR STATE
50	F	2002	DISCHARGED	5	2	HYPEROSMOLAR STATE
50	F	2002	DISCHARGED	15	2	HYPEROSMOLAR STATE
50	M	2002	DISCHARGED	8	2	HYPEROSMOLAR STATE
50	M	2002	DISCHARGED	6	2	HYPEROSMOLAR STATE
50	F	2002	DISCHARGED	8	2	HYPEROSMOLAR STATE
51	F	1985	DISCHARGED	1	2	HYPEROSMOLAR STATE
51	F	1984	DISCHARGED	1	2	HYPEROSMOLAR STATE
51	M	2002	DISCHARGED	4	2	HYPEROSMOLAR STATE
52	M	1996	DISCHARGED	1	2	HYPEROSMOLAR STATE
52	M	2001	DISCHARGED	4	2	HYPEROSMOLAR STATE
52	F	2001	DISCHARGED	6	2	HYPEROSMOLAR STATE
52	M	2001	DISCHARGED	1	2	HYPEROSMOLAR STATE
52	M	2001	DISCHARGED	1	2	HYPEROSMOLAR STATE
53	F	1987	DIED	8	2	HYPEROSMOLAR STATE
53	F	2001	DISCHARGED	3	2	HYPEROSMOLAR STATE
53	M	2001	DISCHARGED	5	2	HYPEROSMOLAR STATE
53	M	2001	DIED	2	2	HYPEROSMOLAR STATE
53	F	2002	DISCHARGED	6	2	HYPEROSMOLAR STATE
53	F	2002	DISCHARGED	3	2	HYPEROSMOLAR STATE
53	M	2002	DIED	6	2	HYPEROSMOLAR STATE
54	M	1988	DIED	8	2	HYPEROSMOLAR STATE
54	F	2001	DISCHARGED	15	2	HYPEROSMOLAR STATE
54	M	2002	DIED	6	2	HYPEROSMOLAR STATE
54	M	2002	DISCHARGED	2	2	HYPEROSMOLAR STATE
55	F	1984	DISCHARGED	16	2	HYPEROSMOLAR STATE
55	F	1987	DIED	2	2	HYPEROSMOLAR STATE
55	M	2001	DISCHARGED	8	2	HYPEROSMOLAR STATE
55	F	2001	DIED	0	2	HYPEROSMOLAR STATE
55	F	2002	DISCHARGED	9	2	HYPEROSMOLAR STATE
55	F	2002	DISCHARGED	7	2	HYPEROSMOLAR STATE
55	F	2002	DIED	0	2	HYPEROSMOLAR STATE
56	M	1984	DISCHARGED	2	2	HYPEROSMOLAR STATE
56	M	1988	DIED	1	2	HYPEROSMOLAR STATE
56	F	1996	DISCHARGED	2	2	HYPEROSMOLAR STATE
56	M	2001	DIED	5	2	HYPEROSMOLAR STATE
56	M	2002	DISCHARGED	6	2	HYPEROSMOLAR STATE
56	M	2002	DISCHARGED	16	2	HYPEROSMOLAR STATE
56	F	2002	DIED	1	2	HYPEROSMOLAR STATE
57	M	2001	DISCHARGED	6	2	HYPEROSMOLAR STATE
57	F	2001	DIED	10	2	HYPEROSMOLAR STATE
58	F	1987	DIED	1	2	HYPEROSMOLAR STATE
58	M	1990	DIED	3	2	HYPEROSMOLAR STATE
58	F	2001	DIED	20	2	HYPEROSMOLAR STATE
58	M	2002	DIED	6	2	HYPEROSMOLAR STATE
58	F	2002	DIED	0	2	HYPEROSMOLAR STATE
58	M	2002	DISCHARGED	20	2	HYPEROSMOLAR STATE
58	F	2002	DISCHARGED	2	2	HYPEROSMOLAR STATE
59	F	2002	DISCHARGED	4	2	HYPEROSMOLAR STATE
60	M	1987	DIED	13	2	HYPEROSMOLAR STATE
60	F	1987	DIED	3	2	HYPEROSMOLAR STATE
60	F	1987	DIED	2	2	HYPEROSMOLAR STATE
60	M	1988	DIED	1	2	HYPEROSMOLAR STATE
60	F	2001	DIED	30	2	HYPEROSMOLAR STATE
60	M	2001	DIED	1	2	HYPEROSMOLAR STATE
60	F	2001	DISCHARGED	4	2	HYPEROSMOLAR STATE
60	F	2001	DISCHARGED	3	2	HYPEROSMOLAR STATE
60	F	2001	DIED	7	2	HYPEROSMOLAR STATE
60	M	2001	DISCHARGED	5	2	HYPEROSMOLAR STATE
60	M	2002	DIED	3	2	HYPEROSMOLAR STATE
60	F	2002	DIED	1	2	HYPEROSMOLAR STATE
60	F	2002	DIED	1	2	HYPEROSMOLAR STATE
60	F	2002	DISCHARGED	6	2	HYPEROSMOLAR STATE
60	F	2002	DISCHARGED	5	2	HYPEROSMOLAR STATE
60	F	2002	DISCHARGED	4	2	HYPEROSMOLAR STATE
60	F	2002	DISCHARGED	5	2	HYPEROSMOLAR STATE
60	M	2002	DIED	0	2	HYPEROSMOLAR STATE
60	M	2002	DISCHARGED	2	2	HYPEROSMOLAR STATE
62	F	1990	DIED	5	2	HYPEROSMOLAR STATE
62	F	2001	DIED	1	2	HYPEROSMOLAR STATE
62	M	2001	DISCHARGED	2	2	HYPEROSMOLAR STATE
62	F	2002	DIED	7	2	HYPEROSMOLAR STATE
62	M	2002	DIED	2	2	HYPEROSMOLAR STATE
62	M	2002	DIED	1	2	HYPEROSMOLAR STATE
63	M	1984	DISCHARGED	9	2	HYPEROSMOLAR STATE
63	M	2001	DISCHARGED	8	2	HYPEROSMOLAR STATE
63	F	2002	DIED	1	2	HYPEROSMOLAR STATE
64	F	2001	DISCHARGED	1	2	HYPEROSMOLAR STATE
64	F	2001	DISCHARGED	17	2	HYPEROSMOLAR STATE
64	F	2002	DIED	1	2	HYPEROSMOLAR STATE
65	M	1987	DIED	2	2	HYPEROSMOLAR STATE
65	M	1987	DIED	30	2	HYPEROSMOLAR STATE
65	F	1990	DIED	2	2	HYPEROSMOLAR STATE
65	M	1995	DISCHARGED	1	2	HYPEROSMOLAR STATE
65	F	2001	DIED	3	2	HYPEROSMOLAR STATE
65	F	2001	DISCHARGED	6	2	HYPEROSMOLAR STATE
65	F	2001	DISCHARGED	5	2	HYPEROSMOLAR STATE
65	M	2002	DIED	1	2	HYPEROSMOLAR STATE
65	M	2002	DISCHARGED	5	2	HYPEROSMOLAR STATE
65	F	2002	DISCHARGED	3	2	HYPEROSMOLAR STATE
65	F	2002	DISCHARGED	11	2	HYPEROSMOLAR STATE
65	F	2002	DISCHARGED	4	2	HYPEROSMOLAR STATE
65	F	2002	DISCHARGED	4	2	HYPEROSMOLAR STATE
65	M	2002	DIED	2	2	HYPEROSMOLAR STATE
65	M	2002	DISCHARGED	14	2	HYPEROSMOLAR STATE
65	M	2002	DIED	1	2	HYPEROSMOLAR STATE
66	M	1987	DIED	6	2	HYPEROSMOLAR STATE
66	M	1990	DIED	19	2	HYPEROSMOLAR STATE
66	F	2002	DISCHARGED	14	2	HYPEROSMOLAR STATE
67	M	2001	DISCHARGED	4	2	HYPEROSMOLAR STATE
67	F	2001	DIED	9	2	HYPEROSMOLAR STATE
67	F	2001	DIED	8	2	HYPEROSMOLAR STATE
67	M	2002	DIED	10	2	HYPEROSMOLAR STATE
68	M	1984	DISCHARGED	1	2	HYPEROSMOLAR STATE
68	M	1988	DIED	14	2	HYPEROSMOLAR STATE
68	F	2001	DIED	15	2	HYPEROSMOLAR STATE
68	M	2001	DISCHARGED	5	2	HYPEROSMOLAR STATE
68	F	2001	DISCHARGED	7	2	HYPEROSMOLAR STATE
68	F	2001	DIED	2	2	HYPEROSMOLAR STATE
68	M	2001	DIED	0	2	HYPEROSMOLAR STATE
68	M	2001	DISCHARGED	6	2	HYPEROSMOLAR STATE
68	M	2002	DISCHARGED	10	2	HYPEROSMOLAR STATE
68	F	2002	DISCHARGED	6	2	HYPEROSMOLAR STATE
68	M	2002	DISCHARGED	3	2	HYPEROSMOLAR STATE
69	M	1987	DIED	13	2	HYPEROSMOLAR STATE
69	M	2001	DISCHARGED	3	2	HYPEROSMOLAR STATE
69	F	2001	DIED	0	2	HYPEROSMOLAR STATE
70	F	1987	DIED	5	2	HYPEROSMOLAR STATE
70	F	1988	DIED	61	2	HYPEROSMOLAR STATE
70	F	1996	DIED	20	2	HYPEROSMOLAR STATE
70	F	1996	DIED	1	2	HYPEROSMOLAR STATE
70	M	2001	DISCHARGED	9	2	HYPEROSMOLAR STATE
70	F	2001	DISCHARGED	10	2	HYPEROSMOLAR STATE
70	F	2001	DISCHARGED	7	2	HYPEROSMOLAR STATE
70	M	2001	DIED	2	2	HYPEROSMOLAR STATE
70	F	2001	DISCHARGED	6	2	HYPEROSMOLAR STATE
70	F	2001	DISCHARGED	4	2	HYPEROSMOLAR STATE
70	F	2001	DISCHARGED	11	2	HYPEROSMOLAR STATE
70	F	2001	DISCHARGED	14	2	HYPEROSMOLAR STATE
70	M	2001	DIED	11	2	HYPEROSMOLAR STATE
70	F	2001	DISCHARGED	5	2	HYPEROSMOLAR STATE
70	M	2001	DISCHARGED	6	2	HYPEROSMOLAR STATE
70	F	2001	DIED	2	2	HYPEROSMOLAR STATE
70	M	2001	DISCHARGED	9	2	HYPEROSMOLAR STATE
70	M	2001	DISCHARGED	7	2	HYPEROSMOLAR STATE
70	M	2001	DISCHARGED	5	2	HYPEROSMOLAR STATE
70	M	2002	DIED	5	2	HYPEROSMOLAR STATE
70	M	2002	DISCHARGED	3	2	HYPEROSMOLAR STATE
70	F	2002	DISCHARGED	5	2	HYPEROSMOLAR STATE
70	F	2002	DISCHARGED	4	2	HYPEROSMOLAR STATE
70	F	2002	DISCHARGED	13	2	HYPEROSMOLAR STATE
70	F	2002	DISCHARGED	3	2	HYPEROSMOLAR STATE
70	M	2002	DISCHARGED	1	2	HYPEROSMOLAR STATE
70	F	2002	DISCHARGED	18	2	HYPEROSMOLAR STATE
70	M	2002	DISCHARGED	3	2	HYPEROSMOLAR STATE
70	F	2002	DIED	2	2	HYPEROSMOLAR STATE
70	M	2002	DISCHARGED	8	2	HYPEROSMOLAR STATE
71	M	2002	DIED	1	2	HYPEROSMOLAR STATE
71	M	2002	DIED	2	2	HYPEROSMOLAR STATE
72	F	1996	DISCHARGED	4	2	HYPEROSMOLAR STATE
72	F	2001	DISCHARGED	3	2	HYPEROSMOLAR STATE
72	F	2001	DISCHARGED	2	2	HYPEROSMOLAR STATE
72	M	2002	DIED	2	2	HYPEROSMOLAR STATE
72	M	2002	DISCHARGED	15	2	HYPEROSMOLAR STATE
72	F	2002	DIED	1	2	HYPEROSMOLAR STATE
72	M	2002	DISCHARGED	8	2	HYPEROSMOLAR STATE
73	F	2001	DISCHARGED	5	2	HYPEROSMOLAR STATE
74	F	2001	DISCHARGED	6	2	HYPEROSMOLAR STATE
74	M	2001	DISCHARGED	6	2	HYPEROSMOLAR STATE
74	M	2001	DISCHARGED	4	2	HYPEROSMOLAR STATE
74	F	2001	DISCHARGED	4	2	HYPEROSMOLAR STATE
74	M	2001	DISCHARGED	3	2	HYPEROSMOLAR STATE
74	F	2001	DISCHARGED	10	2	HYPEROSMOLAR STATE
74	F	2001	DISCHARGED	3	2	HYPEROSMOLAR STATE
74	M	2002	DISCHARGED	15	2	HYPEROSMOLAR STATE
75	M	1988	DIED	25	2	HYPEROSMOLAR STATE
75	F	1990	DIED	3	2	HYPEROSMOLAR STATE
75	M	1990	DIED	5	2	HYPEROSMOLAR STATE
75	M	1995	DISCHARGED	7	2	HYPEROSMOLAR STATE
75	F	2001	DIED	1	2	HYPEROSMOLAR STATE
75	F	2001	DIED	14	2	HYPEROSMOLAR STATE
75	F	2001	DISCHARGED	1	2	HYPEROSMOLAR STATE
75	M	2001	DISCHARGED	3	2	HYPEROSMOLAR STATE
75	F	2001	DISCHARGED	2	2	HYPEROSMOLAR STATE
75	F	2001	DISCHARGED	2	2	HYPEROSMOLAR STATE
75	M	2001	DISCHARGED	1	2	HYPEROSMOLAR STATE
75	M	2001	DISCHARGED	2	2	HYPEROSMOLAR STATE
75	F	2001	DISCHARGED	5	2	HYPEROSMOLAR STATE
75	F	2002	DISCHARGED	12	2	HYPEROSMOLAR STATE
75	F	2002	DISCHARGED	3	2	HYPEROSMOLAR STATE
75	F	2002	DISCHARGED	5	2	HYPEROSMOLAR STATE
75	F	2002	DISCHARGED	5	2	HYPEROSMOLAR STATE
75	F	2002	DIED	11	2	HYPEROSMOLAR STATE
76	F	2001	DIED	5	2	HYPEROSMOLAR STATE
76	M	2002	DISCHARGED	11	2	HYPEROSMOLAR STATE
77	M	1987	DIED	4	2	HYPEROSMOLAR STATE
77	M	1990	DISCHARGED	7	2	HYPEROSMOLAR STATE
78	M	2001	DISCHARGED	4	2	HYPEROSMOLAR STATE
79	M	2002	DISCHARGED	0	2	HYPEROSMOLAR STATE
80	F	1988	DIED	5	2	HYPEROSMOLAR STATE
80	M	1988	DIED	1	2	HYPEROSMOLAR STATE
80	M	1990	DIED	1	2	HYPEROSMOLAR STATE
80	F	2001	DISCHARGED	5	2	HYPEROSMOLAR STATE
80	M	2001	DISCHARGED	3	2	HYPEROSMOLAR STATE
80	M	2001	DISCHARGED	1	2	HYPEROSMOLAR STATE
80	M	2002	DIED	2	2	HYPEROSMOLAR STATE
80	M	2002	DISCHARGED	5	2	HYPEROSMOLAR STATE
80	M	2002	DISCHARGED	7	2	HYPEROSMOLAR STATE
82	F	2001	DISCHARGED	2	2	HYPEROSMOLAR STATE
82	M	2002	DIED	0	2	HYPEROSMOLAR STATE
83	F	2002	DISCHARGED	4	2	HYPEROSMOLAR STATE
84	F	2001	DISCHARGED	5	2	HYPEROSMOLAR STATE
84	M	2002	DISCHARGED	4	2	HYPEROSMOLAR STATE
85	F	2001	DIED	7	2	HYPEROSMOLAR STATE
85	F	2001	DISCHARGED	7	2	HYPEROSMOLAR STATE
85	F	2002	DIED	2	2	HYPEROSMOLAR STATE
86	F	2002	DISCHARGED	5	2	HYPEROSMOLAR STATE
87	F	1987	DIED	3	2	HYPEROSMOLAR STATE
87	M	2001	DIED	6	2	HYPEROSMOLAR STATE
90	F	2002	DISCHARGED	20	2	HYPEROSMOLAR STATE
93	F	2001	DISCHARGED	4	2	HYPEROSMOLAR STATE
94	M	2002	DISCHARGED	0	2	HYPEROSMOLAR STATE
95	F	2002	DISCHARGED	2	2	HYPEROSMOLAR STATE
100	M	2001	DIED	7	2	HYPEROSMOLAR STATE
29	F	2009	DISCHARGED	4	2	HYPEROSMOLAR STATE
72	F	2009	DISCHARGED	2	2	HYPEROSMOLAR STATE
50	M	2009	DIED	5	2	HYPOGLYCEMIA
86	F	2009	DISCHARGED	0	2	HYPOGLYCEMIA
12	M	2011	DISCHARGED	5	1	KETOACIDOSIS
19	M	2013	DISCHARGED	14	1	KETOACIDOSIS
20	F	2013	DISCHARGED	6	1	KETOACIDOSIS
22	M	2013	DISCHARGED	15	1	KETOACIDOSIS
22	F	2013	DISCHARGED	2	1	KETOACIDOSIS
22	F	2013	DIED	5	1	KETOACIDOSIS
23	F	2013	DIED	3	1	KETOACIDOSIS
23	F	2013	DISCHARGED	10	1	KETOACIDOSIS
25	F	2013	DISCHARGED	5	1	KETOACIDOSIS
26	M	2013	DISCHARGED	9	2	KETOACIDOSIS
28	F	2013	DISCHARGED	6	2	KETOACIDOSIS
29	F	2013	DIED	2	2	KETOACIDOSIS
30	M	2013	DISCHARGED	5	2	KETOACIDOSIS
32	M	2013	DISCHARGED	6	2	KETOACIDOSIS
34	F	2013	DISCHARGED	7	2	KETOACIDOSIS
35	F	1996	DISCHARGED	4	2	KETOACIDOSIS
38	M	2013	DISCHARGED	10	2	KETOACIDOSIS
38	F	2013	DISCHARGED	12	2	KETOACIDOSIS
42	F	2013	DIED	3	2	KETOACIDOSIS
46	M	2013	DISCHARGED	17	2	KETOACIDOSIS
48	F	2013	DISCHARGED	6	2	KETOACIDOSIS
48	F	2013	DIED	2	2	KETOACIDOSIS
50	M	2013	DISCHARGED	8	2	KETOACIDOSIS
55	M	2013	DIED	1	2	KETOACIDOSIS
56	F	2013	DIED	5	2	KETOACIDOSIS
57	F	2013	DISCHARGED	6	2	KETOACIDOSIS
60	F	2013	DISCHARGED	6	2	KETOACIDOSIS
63	F	2013	DISCHARGED	7	2	KETOACIDOSIS
63	F	2013	DISCHARGED	15	2	KETOACIDOSIS
65	F	2013	DIED	2	2	KETOACIDOSIS
66	F	2013	DIED	3	2	KETOACIDOSIS
68	M	1996	DIED	2	2	KETOACIDOSIS
70	F	2013	DISCHARGED	12	2	KETOACIDOSIS
72	M	2013	DIED	4	2	KETOACIDOSIS
72	F	2013	DIED	4	2	KETOACIDOSIS
74	F	2013	DISCHARGED	8	2	KETOACIDOSIS
74	M	2013	DISCHARGED	8	2	KETOACIDOSIS
75	F	2013	DISCHARGED	7	2	KETOACIDOSIS
79	F	2013	DIED	6	2	KETOACIDOSIS
80	F	2013	DISCHARGED	8	2	KETOACIDOSIS
83	M	2013	DISCHARGED	12	2	KETOACIDOSIS
82	F	2008	DISCHARGED	7	2	NEPHROPATHY
1	M	2002	DIED	3	1	CIRCULATORY DISORDERS
1	F	2002	DIED	1	1	CIRCULATORY DISORDERS
1	F	1999	DIED	4	1	CIRCULATORY DISORDERS
1	F	2002	DIED	2	1	CIRCULATORY DISORDERS
1.5	F	2002	DIED	2	1	CIRCULATORY DISORDERS
2	F	2002	DISCHARGED	1	1	CIRCULATORY DISORDERS
2.5	M	2002	DIED	1	1	CIRCULATORY DISORDERS
3	M	1999	DISCHARGED	1	1	CIRCULATORY DISORDERS
3	M	2002	DISCHARGED	9	1	CIRCULATORY DISORDERS
17	F	1985	DISCHARGED	14	1	CIRCULATORY DISORDERS
21	F	1985	DISCHARGED	12	1	CIRCULATORY DISORDERS
21	F	1985	DISCHARGED	3	1	CIRCULATORY DISORDERS
23	F	1985	DISCHARGED	9	1	CIRCULATORY DISORDERS
26	M	1988	DIED	1	2	CIRCULATORY DISORDERS
26	M	1999	DISCHARGED	1	2	CIRCULATORY DISORDERS
27	M	1992	DISCHARGED	2	2	CIRCULATORY DISORDERS
28	F	1985	DISCHARGED	16	2	CIRCULATORY DISORDERS
30	F	1985	DISCHARGED	8	2	CIRCULATORY DISORDERS
30	F	1985	DISCHARGED	11	2	CIRCULATORY DISORDERS
30	M	1999	DIED	1	2	CIRCULATORY DISORDERS
36	M	1999	DISCHARGED	1	2	CIRCULATORY DISORDERS
38	F	1988	DIED	54	2	CIRCULATORY DISORDERS
40	M	1985	DISCHARGED	12	2	CIRCULATORY DISORDERS
41	F	1985	DISCHARGED	12	2	CIRCULATORY DISORDERS
45	F	2002	DISCHARGED	6	2	CIRCULATORY DISORDERS
45	F	2005	DISCHARGED	6	2	CIRCULATORY DISORDERS
46	F	1999	DISCHARGED	1	2	CIRCULATORY DISORDERS
47	F	1988	DISCHARGED	1	2	CIRCULATORY DISORDERS
49	F	1988	DISCHARGED	1	2	CIRCULATORY DISORDERS
51	F	1985	DISCHARGED	10	2	CIRCULATORY DISORDERS
51	F	1984	DISCHARGED	10	2	CIRCULATORY DISORDERS
52	M	1999	DIED	-	2	CIRCULATORY DISORDERS
53	M	1999	DIED	1	2	CIRCULATORY DISORDERS
55	F	1999	DISCHARGED	1	2	CIRCULATORY DISORDERS
55	F	1999	DISCHARGED	10	2	CIRCULATORY DISORDERS
55	F	1999	DISCHARGED	1	2	CIRCULATORY DISORDERS
56	M	1988	DISCHARGED	1	2	CIRCULATORY DISORDERS
56	M	1988	DIED	1	2	CIRCULATORY DISORDERS
60	F	1988	DIED	1	2	CIRCULATORY DISORDERS
60	M	1999	DIED	1	2	CIRCULATORY DISORDERS
62	M	1988	DISCHARGED	1	2	CIRCULATORY DISORDERS
65	F	1988	DISCHARGED	3	2	CIRCULATORY DISORDERS
65	F	1999	DISCHARGED	5	2	CIRCULATORY DISORDERS
66	M	2002	DIED	1	2	CIRCULATORY DISORDERS
66	M	2005	DIED	-	2	CIRCULATORY DISORDERS
69	M	2002	DISCHARGED	2	2	CIRCULATORY DISORDERS
69	M	2005	DISCHARGED	2	2	CIRCULATORY DISORDERS
70	M	1988	DIED	7	2	CIRCULATORY DISORDERS
70	F	1988	DISCHARGED	2	2	CIRCULATORY DISORDERS
70	M	1999	DIED	1	2	CIRCULATORY DISORDERS
75	M	1985	DIED	5	2	CIRCULATORY DISORDERS
85	F	1999	DISCHARGED	6	2	CIRCULATORY DISORDERS
18	M	2013	DISCHARGED	5	1	NEPHROPATHY
19	F	2013	DISCHARGED	29	1	NEPHROPATHY
27	M	2013	DISCHARGED	11	2	NEPHROPATHY
27	M	2013	DISCHARGED	4	2	NEPHROPATHY
28	F	2013	DISCHARGED	4	2	NEPHROPATHY
28	F	2013	DISCHARGED	12	2	NEPHROPATHY
32	F	2013	DIED	15	2	NEPHROPATHY
36	F	2013	DISCHARGED	2	2	NEPHROPATHY
38	M	2013	DISCHARGED	7	2	NEPHROPATHY
38	M	2013	DISCHARGED	4	2	NEPHROPATHY
40	F	2013	DIED	5	2	NEPHROPATHY
40	F	2013	DISCHARGED	16	2	NEPHROPATHY
42	M	2013	DISCHARGED	8	2	NEPHROPATHY
42	M	2013	DISCHARGED	4	2	NEPHROPATHY
42	M	2013	DIED	11	2	NEPHROPATHY
42	F	2013	DISCHARGED	4	2	NEPHROPATHY
44	M	2013	DISCHARGED	7	2	NEPHROPATHY
45	F	2006	DIED	1	2	NEPHROPATHY
45	F	2006	DISCHARGED	1	2	NEPHROPATHY
45	M	2013	DISCHARGED	20	2	NEPHROPATHY
46	M	2013	DISCHARGED	9	2	NEPHROPATHY
47	F	2013	DISCHARGED	11	2	NEPHROPATHY
49	F	2013	DISCHARGED	13	2	NEPHROPATHY
50	F	2006	DISCHARGED	2	2	NEPHROPATHY
50	F	2006	DISCHARGED	2	2	NEPHROPATHY
50	F	2013	DISCHARGED	6	2	NEPHROPATHY
50	F	2013	DIED	18	2	NEPHROPATHY
51	F	2013	DIED	32	2	NEPHROPATHY
52	M	2013	DISCHARGED	7	2	NEPHROPATHY
52	F	2013	DISCHARGED	4	2	NEPHROPATHY
52	F	2013	DISCHARGED	10	2	NEPHROPATHY
53	F	2013	DISCHARGED	1	2	NEPHROPATHY
53	F	2013	DISCHARGED	4	2	NEPHROPATHY
53	F	2013	DISCHARGED	18	2	NEPHROPATHY
54	F	2013	DISCHARGED	9	2	NEPHROPATHY
54	M	2013	DISCHARGED	4	2	NEPHROPATHY
55	F	2013	DISCHARGED	5	2	NEPHROPATHY
55	M	2013	DISCHARGED	3	2	NEPHROPATHY
55	F	2013	DISCHARGED	16	2	NEPHROPATHY
55	M	2013	DISCHARGED	12	2	NEPHROPATHY
[truncated: 9,196 more rows]
[truncated: 1 more columns]
